# Supplementary material for: Changes in the Fecal Metabolome Are Associated with Feeding Fiber Not Health Status in Cats with Chronic Kidney Disease
Source: Metabolites. 2020 Jul 9;10(7):281. doi: 10.3390/metabo10070281 (PMC7407581; doi:10.3390/metabo10070281)
Supplement: Supplementary file 1 [file metabolites-10-00281-s001.zip]

Archive with 2 entries (2 files):
- Table S1 Eigenvectors for Figure 1b  May 29 2020.docx
- Table S2 Fecal Metabolome Dataset.xlsx
