# Supplementary material for: Changes in the Fecal Metabolome Are Associated with Feeding Fiber Not Health Status in Cats with Chronic Kidney Disease
Source: Metabolites. 2020 Jul 9;10(7):281. doi: 10.3390/metabo10070281 (PMC7407581; doi:10.3390/metabo10070281)
Supplement: Supplementary file 1 [file metabolites-10-00281-s001.zip › Table S2 Fecal Metabolome Dataset.xlsx]

## Sheet: All fecal metabolomics
Table S2. The complete fecal metabolome dataset.				All Treatment Differences						All Health Differences				All Treatment Differences												All Health Differences						Main Effects
				Mixed Model										Mixed Model																		Mixed Model
				ALL H Food A	ALL H Food B	ALL H Food B	ALL R Food A	ALL R Food B	ALL R Food B	ALL R BSL	ALL R Food A	ALL R Food B		ALL H Food A		ALL H Food B		ALL H Food B		ALL R Food A		ALL R Food B		ALL R Food B		ALL R BSL		ALL R Food A		ALL R Food B		Treatment Effects		Health Effects		Treatment: Health Interaction Effects			ALL H BASELINE	ALL H Food A	ALL H Food B	ALL R BASELINE	ALL R Food A	ALL R Food B
														ALL H BSL		ALL H BSL		ALL H Food A		ALL R BSL		ALL R BSL		ALL R Food A		ALL H BSL		ALL H Food A		ALL H Food B
Pathway Sort Order	Super Pathway	Sub Pathway	Biochemical Name	ALL H BSL	ALL H BSL	ALL H Food A	ALL R BSL	ALL R BSL	ALL R Food A	ALL H BSL	ALL H Food A	ALL H Food B	X	p-value	q-value	p-value	q-value	p-value	q-value	p-value	q-value	p-value	q-value	p-value	q-value	p-value	q-value	p-value	q-value	p-value	q-value	p-value	q-value	p-value	q-value	p-value	q-value	X							X
1	Amino Acid	Glycine, Serine and Threonine Metabolism	glycine	1.34	1.66	1.24	0.93	1.01	1.09	0.94	0.65	0.57		0.0025409	0.00341772	1.46016e-05	1.99693e-05	0.0838424	0.230917	0.543018	0.233155	0.734392	0.293067	0.357637	0.528682	0.438031	0.989007	0.00447135	0.379418	0.00141364	0.305528	0.00284008	0.000603598	0.0112051	0.539636	0.00529257	0.0824607		0.8953	1.1993	1.4876	0.8373	0.7761	0.8493
2			N-acetylglycine	1.61	2.08	1.29	1.12	1.51	1.35	1	0.7	0.73		0.00209769	0.00295853	3.57047e-05	4.27542e-05	0.166846	0.340827	0.997957	0.353608	0.209952	0.125491	0.209089	0.436656	0.84214	0.989007	0.0578861	0.43977	0.0552709	0.394125	0.000760444	0.000190102	0.136825	0.581836	0.0342072	0.141086		0.7287	1.1749	1.5179	0.7323	0.8182	1.1068
4			sarcosine	1.07	1.24	1.16	0.9	1.2	1.33	0.88	0.74	0.85		0.956564	0.369571	0.520439	0.143628	0.486048	0.556456	0.742861	0.290226	0.391631	0.194263	0.586017	0.637978	0.189899	0.985666	0.277299	0.5137	0.251219	0.404688	0.527969	0.0518984	0.180458	0.581836	0.962438	0.598737		0.9632	1.0319	1.1962	0.8499	0.7678	1.0223
5			dimethylglycine	1.3	1.29	0.99	1.4	1.88	1.34	0.75	0.81	1.1		0.0189908	0.0186403	0.0197236	0.00877469	0.987299	0.721734	0.128839	0.0884069	0.0465383	0.0425279	0.572903	0.634755	0.511877	0.989007	0.208021	0.463805	0.401316	0.410498	0.00518537	0.00100943	0.274116	0.581836	0.8099	0.551749		1.055	1.3764	1.359	0.7952	1.1147	1.4925
6			betaine	1.97	2.76	1.4	1.1	2.06	1.87	0.63	0.35	0.47		0.00949312	0.0105675	0.000147741	0.000134369	0.13956	0.311528	0.623172	0.255269	0.0293577	0.0297259	0.00941365	0.0832742	0.113968	0.848909	0.000474758	0.252987	0.00676869	0.359277	0.000221603	6.49819e-05	0.0033012	0.480882	0.0849095	0.226936		0.9259	1.8233	2.5597	0.5831	0.6411	1.2011
9			serine	1.02	0.95	0.93	1.06	1.1	1.03	0.92	0.95	1.06		0.975612	0.374441	0.565733	0.153377	0.545386	0.581914	0.434066	0.198229	0.391555	0.194263	0.91522	0.709375	0.45243	0.989007	0.909159	0.683675	0.632136	0.471112	0.843167	0.0778186	0.865	0.651014	0.594131	0.498968		1.1012	1.1257	1.0429	1.0107	1.0739	1.1104
10			N-acetylserine	1.75	2.49	1.42	1.28	1.76	1.37	1.21	0.89	0.86		5.32671e-06	1.40692e-05	7e-11	2.4e-10	0.000492298	0.00698797	0.117666	0.0841574	3.02601e-05	8.29438e-05	0.00256488	0.0317648	0.299474	0.989007	0.369133	0.530493	0.263154	0.40625	9e-11	7e-11	0.713987	0.624446	0.0100277	0.0876977		0.6924	1.2118	1.7246	0.8387	1.075	1.4764
16			threonine	1.17	1.18	1	1.02	1.05	1.03	0.96	0.83	0.85		0.0772306	0.0562365	0.0907212	0.0324604	0.935908	0.713625	0.978831	0.350042	0.927421	0.337355	0.947697	0.715738	0.875327	0.989007	0.0580941	0.43977	0.0691482	0.396234	0.385094	0.0391269	0.045513	0.581836	0.339138	0.397151		0.977	1.1471	1.1497	0.9348	0.954	0.9791
17			N-acetylthreonine	1.01	0.94	0.93	0.96	1.08	1.13	1.09	1.04	1.25		0.938756	0.366504	0.538593	0.147382	0.489521	0.556456	0.335045	0.16868	0.753968	0.297608	0.537167	0.616907	0.671691	0.989007	0.670063	0.60828	0.521324	0.441854	0.756405	0.0710375	0.773024	0.630055	0.61655	0.502515		0.9702	0.9759	0.9121	1.0559	1.0138	1.1446
18			allo-threonine	0.95	1.34	1.42	0.77	1.17	1.53	1.79	1.45	1.56		0.932079	0.364795	0.086608	0.0311699	0.0729221	0.216747	0.076548	0.0614099	0.57218	0.245289	0.0260797	0.16352	0.0410807	0.768528	0.317196	0.516183	0.183643	0.396234	0.0201101	0.00314496	0.0943823	0.581836	0.464169	0.458293		0.7815	0.7395	1.0468	1.3952	1.07	1.6382
21			homoserine	0.89	1.17	1.31	0.91	1.42	1.56	0.69	0.71	0.85		0.863488	0.348438	0.353286	0.103009	0.272894	0.421761	0.727996	0.286488	0.258156	0.145642	0.146151	0.387438	0.130866	0.860781	0.0930202	0.44682	0.223696	0.396924	0.166758	0.0188135	0.0203036	0.581836	0.955753	0.597255		1.2813	1.1439	1.4928	0.8888	0.8106	1.2657
28		Alanine and Aspartate Metabolism	alanine	1.25	1.32	1.06	1.09	1.15	1.05	1	0.87	0.87		0.0104219	0.0113833	0.00118213	0.0007832	0.41554	0.52162	0.372934	0.181014	0.262071	0.146827	0.786646	0.680327	0.812076	0.989007	0.140933	0.44682	0.0726196	0.396234	0.00602545	0.00114726	0.158266	0.581836	0.243513	0.351321		0.8988	1.1218	1.1891	0.897	0.9796	1.0312
30			N-acetylalanine	1.35	1.51	1.12	0.92	1.03	1.12	1.63	1.11	1.1		0.00514111	0.00612166	0.000598108	0.000447866	0.435973	0.527285	0.281374	0.153678	0.66279	0.272509	0.544882	0.621297	0.0345998	0.768528	0.9113	0.683675	0.845583	0.528956	0.0834788	0.0105482	0.481852	0.606736	0.00732254	0.0824607		0.8045	1.0846	1.2185	1.3115	1.2039	1.3446
31			N-methylalanine	0.61	0.6	0.98	0.8	0.68	0.86	0.89	1.15	1		0.00418058	0.00510343	0.00265239	0.0015848	0.865071	0.694066	0.402025	0.189354	0.0556419	0.0480815	0.252026	0.460404	0.214813	0.989007	0.377818	0.536487	0.909801	0.541621	0.00216244	0.000480137	0.797397	0.632261	0.304817	0.380041		1.6602	1.0196	1.0037	1.4713	1.1698	1.0025
32			N-propionylalanine	0.4	0.43	1.08	0.62	0.69	1.12	1.27	1.97	2.04		4.88422e-05	0.000108324	1.04953e-05	1.45693e-05	0.612804	0.611247	0.00029622	0.000597646	0.00169209	0.003145	0.648876	0.6518	0.281843	0.989007	0.155192	0.448702	0.0526328	0.394125	2.0515e-07	1.1498e-07	0.0972011	0.581836	0.54238	0.476369		1.5394	0.6125	0.6607	1.9557	1.204	1.3491
33			N-carbamoylalanine	5.86	5.24	0.89	3.4	3.81	1.12	1.68	0.97	1.22		2e-15	1.3e-14	6e-15	5.1e-14	0.55038	0.585933	2.933e-12	1e-11	3.604e-12	2e-11	0.744807	0.676565	0.0215892	0.768528	0.987556	0.698396	0.497527	0.436738	0	0	0.209547	0.581836	0.084611	0.226936		0.201	1.1785	1.0525	0.3367	1.1459	1.2844
34			aspartate	1.27	1.6	1.25	0.99	1.1	1.11	1.09	0.85	0.75		0.0200035	0.019055	0.000141659	0.000130119	0.0753007	0.219607	0.454389	0.203725	0.992137	0.352855	0.478173	0.585286	0.888997	0.989007	0.150915	0.44682	0.0545881	0.394125	0.0197438	0.00309736	0.233277	0.581836	0.0140961	0.109956		0.8412	1.0716	1.3436	0.9208	0.9102	1.0098
35			N-acetylaspartate (NAA)	1.23	1.22	0.99	1.18	1.55	1.32	0.66	0.63	0.84		0.21737	0.125072	0.186466	0.0600815	0.927732	0.71331	0.435766	0.19867	0.455497	0.21527	0.139475	0.382906	0.245807	0.989007	0.0343481	0.409645	0.156057	0.396234	0.315148	0.0326892	0.0895136	0.581836	0.340248	0.39744		1.22	1.5007	1.4857	0.8005	0.9448	1.2425
38			asparagine	0.82	0.79	0.96	0.78	0.74	0.94	1.1	1.05	1.03		0.0375293	0.0311534	0.0362449	0.0148377	0.987544	0.721734	0.036993	0.0357187	0.00774399	0.0110601	0.462977	0.578196	0.472699	0.989007	0.475533	0.561754	0.86265	0.531564	0.00202501	0.000455443	0.5139	0.606736	0.834073	0.557899		1.1979	0.9816	0.947	1.3203	1.0297	0.9721
39			N-acetylasparagine	1.41	1.4	0.99	1.13	0.96	0.85	1.12	0.9	0.77		0.0543703	0.0417899	0.0612949	0.0230953	0.954734	0.716167	0.408929	0.190614	0.819318	0.313143	0.570388	0.634438	0.573688	0.989007	0.816163	0.651548	0.554266	0.45132	0.128202	0.0150247	0.912888	0.657887	0.490465	0.465221		0.9481	1.3358	1.3275	1.0621	1.197	1.0172
41		Glutamate Metabolism	glutamate	0.99	1.18	1.19	0.94	1.07	1.13	0.93	0.89	0.85		0.96315	0.371129	0.157504	0.0523011	0.170933	0.344097	0.297284	0.159137	0.875837	0.324684	0.39611	0.556056	0.687647	0.989007	0.183044	0.453919	0.0897919	0.396234	0.29523	0.0310401	0.117976	0.581836	0.524596	0.472471		1.0316	1.0232	1.2152	0.9645	0.9094	1.028
42			glutamine	1.02	1.02	1.01	0.97	1.08	1.11	0.85	0.81	0.89		0.466007	0.221133	0.584225	0.157465	0.854527	0.692677	0.647733	0.261761	0.931919	0.338537	0.600247	0.641994	0.46828	0.989007	0.0870454	0.44682	0.280314	0.408338	0.905793	0.0832401	0.114825	0.581836	0.697071	0.523643		1.1318	1.1535	1.1593	0.9601	0.9317	1.0365
43			alpha-ketoglutaramate**	1.89	2.18	1.16	0.9	1.2	1.34	1.29	0.61	0.71		0.00409027	0.00501425	0.000266852	0.000224968	0.333166	0.459944	0.463357	0.207087	0.469482	0.219685	0.15773	0.404051	0.548672	0.989007	0.0958721	0.44682	0.177263	0.396234	0.00797043	0.00143132	0.347732	0.581836	0.0223781	0.119982		0.7645	1.4434	1.6672	0.9881	0.886	1.1842
44			N-acetylglutamate	1.26	1.31	1.03	1.19	1.17	0.98	0.94	0.89	0.84		0.019638	0.0190247	0.0112412	0.00543305	0.818569	0.677356	0.312668	0.162667	0.437263	0.209263	0.843873	0.698795	0.83752	0.989007	0.176581	0.453919	0.0985488	0.396234	0.0275317	0.00410268	0.156002	0.581836	0.407496	0.435128		0.897	1.1312	1.1706	0.8415	1.0051	0.9883
45			N-acetylglutamine	0.68	0.7	1.04	1.19	1.29	1.09	0.46	0.81	0.84		0.315335	0.166879	0.754282	0.193888	0.48656	0.556456	0.353848	0.17489	0.286662	0.156833	0.858806	0.69922	0.0266584	0.768528	0.492079	0.567283	0.2834	0.408338	0.795848	0.0743399	0.084303	0.581836	0.368862	0.418046		1.8166	1.2286	1.279	0.8297	0.9897	1.0739
50			glutamate, gamma-methyl ester	1.24	1.62	1.3	1.45	1.67	1.16	0.78	0.91	0.81		0.0285419	0.0256734	0.00222715	0.00136156	0.31646	0.45215	0.0995436	0.0734376	0.0284883	0.02908	0.513956	0.605273	0.691591	0.989007	0.439322	0.55588	0.334326	0.410498	0.0011574	0.000277365	0.404721	0.600831	0.810433	0.551749		0.8651	1.0711	1.3973	0.6719	0.974	1.1251
51			pyroglutamine*	0.54	0.48	0.88	0.89	1.05	1.19	1.24	2.02	2.73		0.485938	0.227352	0.295048	0.0890095	0.721914	0.65731	0.946015	0.341436	0.800921	0.308283	0.85153	0.69922	0.603695	0.989007	0.326045	0.516183	0.196876	0.396234	0.840966	0.0777187	0.285996	0.581836	0.65457	0.5132		2.1511	1.169	1.0299	2.6741	2.3672	2.8076
55			carboxyethyl-GABA	0.33	0.29	0.87	0.33	0.29	0.89	0.94	0.93	0.95		0	0	0	0	0.00476375	0.0361255	0	0	0	0	0.0174471	0.12308	0.278586	0.989007	0.190925	0.453919	0.32261	0.410498	0	0	0.167847	0.581836	0.95496	0.597255		3.022	0.991	0.8635	2.8283	0.9199	0.8201
61			propionylglutamine	0.44	0.62	1.4	0.51	0.77	1.52	1.22	1.39	1.52		1.8007e-07	6.0134e-07	0.000201638	0.000173962	0.0256181	0.124403	4.052e-07	1.35422e-06	0.00185862	0.00336239	0.0134881	0.103193	0.818502	0.989007	0.71477	0.618003	0.582423	0.455255	7.1e-10	5e-10	0.67478	0.616551	0.904469	0.580558		1.8833	0.8368	1.1675	2.3052	1.1659	1.7691
65		Histidine Metabolism	histidine	1	1.02	1.02	0.89	0.95	1.07	1	0.89	0.93		0.588523	0.260256	0.628258	0.166897	0.95445	0.716167	0.299219	0.159137	0.456145	0.21527	0.79728	0.683295	0.666277	0.989007	0.342842	0.524857	0.516576	0.43962	0.937174	0.0856982	0.580039	0.613439	0.498377	0.465221		1.0982	1.0938	1.1187	1.0942	0.9742	1.0423
66			1-methylhistidine	0.74	0.79	1.07	0.62	0.64	1.04	1.83	1.53	1.49		0.393131	0.195247	0.324685	0.0962209	0.893933	0.701702	0.214387	0.12647	0.568899	0.245037	0.526444	0.613397	0.680987	0.989007	0.814533	0.651548	0.560264	0.451636	0.306605	0.0319461	0.660358	0.616551	0.858033	0.562103		0.5115	0.3771	0.4028	0.9342	0.5774	0.5999
67			3-methylhistidine	2.49	2.53	1.02	1.43	1.62	1.14	1.74	1	1.12		3.2672e-07	1.03178e-06	5.7106e-07	1.0409e-06	0.854601	0.692677	0.00169121	0.00283992	7.98582e-05	0.000204177	0.239476	0.454513	0.0818198	0.848909	0.91294	0.683675	0.356321	0.410498	5.36e-09	3.51e-09	0.29203	0.581836	0.14041	0.273309		0.5111	1.2731	1.2945	0.8913	1.2741	1.4464
68			N-acetylhistidine	0.86	1.08	1.26	0.8	0.99	1.23	1.15	1.08	1.05		0.581957	0.260256	0.282682	0.0859814	0.108551	0.270689	0.124271	0.0866386	0.776887	0.303334	0.227803	0.445459	0.236357	0.989007	0.727052	0.622768	0.966218	0.555769	0.122976	0.0145348	0.480076	0.606736	0.608694	0.501722		1.0179	0.8757	1.0997	1.1708	0.9424	1.1574
69			N-acetyl-3-methylhistidine*	2.03	2.05	1.01	1.49	1.03	0.69	2.29	1.68	1.15		0.000220902	0.00042224	0.000979347	0.00067217	0.606002	0.608851	0.0453752	0.0410282	0.00532971	0.00820797	0.334983	0.521026	0.119324	0.848909	0.612556	0.58538	0.196936	0.396234	4.09527e-05	1.43019e-05	0.216496	0.581836	0.335034	0.397151		0.7387	1.5029	1.5116	1.6943	2.5204	1.7436
70			N-acetyl-1-methylhistidine*	1.38	1.26	0.92	1.32	1.15	0.87	1.06	1.02	0.97		0.00117608	0.0017984	0.0146808	0.00684463	0.340828	0.464727	0.0206519	0.0225135	0.231186	0.134625	0.274361	0.477701	0.816446	0.989007	0.616199	0.58538	0.538331	0.449222	0.000655709	0.000165108	0.723993	0.624748	0.621284	0.502515		0.8292	1.1425	1.0464	0.8811	1.1614	1.015
71			hydantoin-5-propionic acid	2.81	1.68	0.6	3.16	2.36	0.75	1.31	1.47	1.84		5.394e-07	1.64964e-06	0.00633022	0.00332971	0.00281414	0.0236042	3.6425e-07	1.24655e-06	0.000311525	0.000722529	0.0530515	0.250558	0.626817	0.989007	0.566029	0.581906	0.192668	0.396234	1.45e-09	1.01e-09	0.344181	0.581836	0.638281	0.5056		0.4793	1.3466	0.8037	0.6279	1.9833	1.4814
72			trans-urocanate	1.15	1.14	0.99	0.95	0.71	0.75	1.24	1.02	0.77		0.25133	0.140155	0.00330822	0.00193901	0.0548363	0.17857	0.783635	0.302225	0.226029	0.132474	0.143045	0.387438	0.905072	0.990653	0.379911	0.536487	0.277197	0.408338	0.0103159	0.00179231	0.439845	0.604564	0.401248	0.43146		1.6029	1.8455	1.8305	1.9827	1.8803	1.4051
73			cis-urocanate	0.81	0.7	0.87	0.92	0.71	0.77	0.91	1.04	0.92		0.0851337	0.061376	0.00115849	0.000772157	0.0860161	0.233747	0.981286	0.350457	0.273792	0.151245	0.28354	0.482789	0.766291	0.989007	0.577119	0.581906	0.392533	0.410498	0.00931188	0.0016425	0.682393	0.616908	0.241248	0.349147		2.5118	2.0345	1.7657	2.2918	2.1165	1.6285
74			imidazole propionate	0.87	0.77	0.88	0.67	0.71	1.06	1.39	1.06	1.27		0.664475	0.283487	0.35373	0.103009	0.618521	0.61584	0.00724097	0.00945716	0.0913993	0.0689727	0.322068	0.509786	0.212515	0.989007	0.304864	0.516183	0.675135	0.482734	0.0581695	0.00786497	0.732176	0.626034	0.238383	0.346089		1.0514	0.9166	0.8097	1.4578	0.9749	1.0287
75			formiminoglutamate	1.01	0.68	0.67	0.55	0.7	1.28	1.78	0.97	1.85		0.485176	0.227352	0.140654	0.0472155	0.427953	0.524138	0.801152	0.306358	0.596708	0.250656	0.773382	0.67766	0.797365	0.989007	0.568526	0.581906	0.369747	0.410498	0.370336	0.0377378	0.484581	0.606736	0.805702	0.551553		1.4475	1.4577	0.9786	2.5762	1.4125	1.8116
76			imidazole lactate	1.42	2.7	1.91	0.98	1.38	1.4	1.43	0.99	0.73		0.0721191	0.0533163	3.13597e-05	3.8091e-05	0.00603869	0.0451751	0.44964	0.201931	0.159489	0.104292	0.0367183	0.191246	0.493067	0.989007	0.518199	0.570529	0.333044	0.410498	0.000242374	7.04778e-05	0.729701	0.626034	0.0658756	0.203474		0.7503	1.0633	2.0277	1.0703	1.0501	1.4721
77			carnosine	2.67	5.72	2.14	1.66	4.63	2.79	1.57	0.98	1.27		3.95184e-06	1.08317e-05	5e-11	1.6e-10	0.000421777	0.00647743	0.00584612	0.00804667	4.215e-08	1.5251e-07	0.00020396	0.00391959	0.117428	0.848909	0.69221	0.613747	0.948605	0.554685	1.257e-12	1.134e-12	0.628393	0.613439	0.17695	0.293645		0.3235	0.8635	1.8515	0.5072	0.8439	2.3506
80			anserine	3.4	5.87	1.73	1.62	3.28	2.03	1.65	0.78	0.92		2.6e-10	1.19e-09	7.4e-14	5.05e-13	0.00318004	0.0255136	0.0402068	0.0373543	2.0824e-07	7.0635e-07	0.00010076	0.00215978	0.024019	0.768528	0.12936	0.44682	0.479377	0.433441	4.2e-14	4e-14	0.972142	0.673269	0.00010458	0.0240652		0.3771	1.2825	2.2125	0.6221	1.0056	2.0434
81			histamine	0.96	1.07	1.11	0.93	1.12	1.2	0.76	0.74	0.8		0.441111	0.212536	0.201951	0.0640645	0.044951	0.157496	0.125071	0.0869245	0.25961	0.146158	0.0118341	0.0982549	0.379201	0.989007	0.306891	0.516183	0.369376	0.410498	0.00758088	0.0013901	0.34557	0.581836	0.833397	0.557899		0.9381	0.8996	1.0021	0.7149	0.6632	0.7978
82			1-methylhistamine	0.99	1.12	1.13	1.01	1.28	1.26	1.02	1.05	1.17		0.433835	0.209726	0.012778	0.0061118	0.0753725	0.219607	0.417069	0.192548	0.167262	0.107556	0.034549	0.183509	0.870368	0.989007	0.593518	0.581906	0.668383	0.481561	0.0095566	0.00167715	0.702285	0.620403	0.5087	0.47106		0.8228	0.8124	0.9212	0.8377	0.8495	1.0732
83			1-methyl-4-imidazoleacetate	2.05	1.78	0.87	1.06	2.37	2.24	1.07	0.55	1.42		0.0119693	0.0126917	0.00627748	0.0033114	0.79877	0.677169	0.984954	0.351302	0.0451357	0.0418024	0.0433846	0.217824	0.410941	0.989007	0.132212	0.44682	0.869549	0.532182	0.00501633	0.000979267	0.802293	0.632342	0.165851	0.288034		0.7717	1.5835	1.3719	0.8221	0.8709	1.9481
84			1-ribosyl-imidazoleacetate*	0.72	1.35	1.88	0.72	1.28	1.77	1	1.01	0.96		0.585679	0.260256	0.124737	0.0429662	0.0408909	0.151024	0.406373	0.1903	0.413631	0.200323	0.111048	0.345741	0.779204	0.989007	0.955631	0.692271	0.791557	0.513073	0.0386257	0.00547829	0.977797	0.673269	0.885127	0.573462		0.7897	0.5655	1.0624	0.7926	0.573	1.0149
85			4-imidazoleacetate	0.85	1.12	1.33	0.91	1.47	1.62	0.7	0.75	0.92		0.837121	0.340921	0.259106	0.0799965	0.184335	0.355561	0.308506	0.16164	0.188516	0.116264	0.025464	0.163117	0.359564	0.989007	0.144748	0.44682	0.461326	0.428841	0.0396454	0.00560006	0.219275	0.581836	0.736137	0.536182		1.2186	1.0298	1.3705	0.8568	0.7767	1.2569
89			N-acetylhistamine	1	1.14	1.14	1	1.14	1.14	0.7	0.7	0.7		0.92208	0.362558	0.0464763	0.018335	0.0573138	0.183616	0.811757	0.307846	0.0471033	0.0425279	0.0761777	0.291121	0.257284	0.989007	0.270006	0.5137	0.265079	0.406522	0.0107428	0.00185526	0.257028	0.581836	0.994996	0.600354		1.0744	1.0709	1.2259	0.7521	0.752	0.856
91		Lysine Metabolism	lysine	1.1	0.98	0.88	0.92	0.89	0.96	1.18	0.98	1.07		0.486728	0.227352	0.642194	0.170109	0.249249	0.407946	0.941297	0.340987	0.729129	0.291825	0.676814	0.665251	0.755631	0.989007	0.889075	0.675196	0.704963	0.486525	0.542984	0.0532237	0.819618	0.638446	0.857434	0.562103		1.0264	1.134	1.0019	1.2111	1.1154	1.0753
92			N2-acetyllysine	1.04	1.34	1.29	0.92	1.12	1.21	0.94	0.83	0.78		0.500147	0.232498	0.0365375	0.0148586	0.14443	0.319701	0.175161	0.110903	0.936697	0.339364	0.16749	0.407612	0.869592	0.989007	0.0903388	0.44682	0.0938204	0.396234	0.118056	0.0140729	0.138745	0.581836	0.255303	0.352845		0.9652	1.0021	1.2917	0.9062	0.8346	1.0111
93			N6-acetyllysine	1.11	1.43	1.29	0.84	1.1	1.3	1.04	0.79	0.8		0.518674	0.239197	0.00144137	0.000930475	0.00810601	0.0554001	0.0356342	0.0347794	0.921468	0.336543	0.0345744	0.183509	0.791586	0.989007	0.114461	0.44682	0.0616559	0.394125	0.00395405	0.00079882	0.205033	0.581836	0.0530087	0.18206		0.9114	1.0094	1.2988	0.9452	0.7984	1.0391
96			N6-formyllysine	2.5	2.07	0.83	2.93	2.68	0.91	0.82	0.96	1.06		4.066e-12	2e-11	1.38e-09	3.45e-09	0.0389984	0.151009	8.72e-13	4.623e-12	8e-11	4e-10	0.208803	0.436656	0.143101	0.89496	0.286024	0.5137	0.607724	0.467394	0	0	0.228474	0.581836	0.620136	0.502515		0.4912	1.2274	1.0156	0.4014	1.1741	1.0743
97			N6-carboxyethyllysine	1.83	2.21	1.21	1.43	1.87	1.31	1.17	0.91	0.99		6.36448e-06	1.651e-05	1.0879e-07	2.2071e-07	0.187549	0.360261	0.00822201	0.0103872	6.07942e-05	0.000160167	0.0706819	0.283391	0.726583	0.989007	0.328289	0.517566	0.510649	0.439146	7.59e-09	4.84e-09	0.631449	0.613439	0.196994	0.309831		0.659	1.2041	1.4544	0.7679	1.0991	1.4388
98			N6,N6,N6-trimethyllysine	1.38	1.75	1.27	0.72	1.01	1.4	1.43	0.75	0.83		0.0525085	0.0408775	0.000190776	0.000165363	0.0375236	0.149444	0.0036641	0.00532585	0.334024	0.173976	0.0518807	0.249253	0.291844	0.989007	0.162658	0.453919	0.157122	0.396234	0.0163424	0.00264742	0.513686	0.606736	0.00083489	0.0370434		0.8118	1.1193	1.4205	1.1628	0.8369	1.1754
99			5-hydroxylysine	2.58	2.7	1.05	1.73	2.28	1.32	1.75	1.17	1.48		1.70045e-05	4.08301e-05	3.72926e-05	4.34486e-05	0.795663	0.677169	0.0049321	0.00701799	0.00227266	0.00395329	0.684733	0.666173	0.168746	0.932996	0.871275	0.671898	0.713011	0.489472	8.5576e-07	4.373e-07	0.491603	0.606736	0.375137	0.418367		0.4653	1.1997	1.2571	0.8126	1.4026	1.8547
100			5-(galactosylhydroxy)-L-lysine	2.69	2.74	1.02	1.64	2.1	1.28	1.14	0.69	0.87		8.73751e-05	0.00018666	3.74178e-05	4.34486e-05	0.777851	0.672932	0.0874628	0.0675682	0.012314	0.0158367	0.348457	0.526279	0.943847	0.990653	0.0944884	0.44682	0.213247	0.396924	1.42025e-05	5.77211e-06	0.249703	0.581836	0.162154	0.288034		0.5611	1.512	1.5389	0.6402	1.0474	1.3448
102			2-aminoadipate	0.93	0.93	1	0.93	0.89	0.96	1.05	1.05	1		0.629038	0.272321	0.655627	0.173171	0.970249	0.718156	0.381815	0.183024	0.447602	0.211976	0.934397	0.713348	0.609581	0.989007	0.868195	0.671672	0.839973	0.527562	0.569957	0.0554764	0.679814	0.616908	0.95432	0.597255		1.0958	1.0214	1.0205	1.1468	1.0675	1.0253
110			pipecolate	1.29	1.35	1.05	1	1.15	1.15	1	0.78	0.86		0.0176305	0.0177243	0.00854727	0.00426501	0.769316	0.669632	0.870552	0.324184	0.442396	0.210244	0.356353	0.52838	0.942847	0.990653	0.031684	0.409645	0.119878	0.396234	0.0519956	0.00712727	0.0957162	0.581836	0.165277	0.288034		0.9078	1.1672	1.2236	0.9101	0.9126	1.0466
111			6-oxopiperidine-2-carboxylate	1.19	1.09	0.92	0.97	0.91	0.94	0.93	0.76	0.78		0.0287202	0.025754	0.287463	0.0870054	0.237721	0.403681	0.908094	0.334024	0.327987	0.17116	0.384691	0.546913	0.390074	0.989007	0.0178001	0.408384	0.0303024	0.359277	0.234912	0.0256289	0.0366691	0.581836	0.197252	0.309831		0.9818	1.1668	1.0715	0.9135	0.8874	0.8336
112			cadaverine	0.83	1.06	1.28	0.8	1.08	1.36	0.76	0.73	0.77		0.0841672	0.0608302	0.927458	0.228616	0.10072	0.256947	0.0125419	0.0146153	0.518982	0.232765	0.00307679	0.0357231	0.123125	0.848909	0.0915408	0.44682	0.159527	0.396234	0.00220654	0.000486817	0.118522	0.581836	0.535914	0.476143		0.9858	0.818	1.0466	0.745	0.5949	0.8065
113			N-acetyl-cadaverine	1.09	1.24	1.14	1.04	1.26	1.21	0.7	0.66	0.71		0.561237	0.251636	0.135108	0.0457699	0.352153	0.473175	0.327124	0.165648	0.00626992	0.00924683	0.058777	0.266315	0.0640065	0.848909	0.0774057	0.44682	0.12671	0.396234	0.0113428	0.00195121	0.0815086	0.581836	0.570554	0.487832		0.9237	1.0101	1.1481	0.6437	0.6698	0.8129
114			5-aminovalerate	0.8	0.92	1.15	0.72	0.9	1.25	1.19	1.07	1.15		0.00297549	0.0038982	0.323709	0.0962209	0.0351341	0.14601	1.59889e-05	4.15643e-05	0.0256545	0.0266729	0.0183494	0.127828	0.314098	0.989007	0.966417	0.694328	0.806001	0.519224	7.20203e-06	3.08962e-06	0.630083	0.613439	0.414531	0.438219		1.076	0.8614	0.9937	1.2764	0.9195	1.1469
115			N-trimethyl 5-aminovalerate	1.11	1.01	0.91	1.18	1.14	0.97	0.83	0.88	0.94		0.329242	0.171597	0.569985	0.154303	0.12707	0.298704	0.0399858	0.0372771	0.115279	0.0812832	0.666541	0.65937	0.231615	0.989007	0.501299	0.567283	0.879741	0.533103	0.0963877	0.0119209	0.465579	0.606736	0.307161	0.380041		0.9746	1.0805	0.9799	0.8078	0.9508	0.9236
116		Phenylalanine Metabolism	phenylalanine	0.84	0.81	0.97	0.9	0.88	0.99	0.79	0.85	0.86		0.421576	0.205753	0.302094	0.0906904	0.816227	0.677356	0.464186	0.207087	0.250617	0.142574	0.650378	0.6518	0.353773	0.989007	0.378964	0.536487	0.308336	0.409145	0.285063	0.0301079	0.268022	0.581836	0.985491	0.598737		1.3951	1.1664	1.1335	1.1042	0.989	0.975
117			N-acetylphenylalanine	1.06	1.4	1.32	0.72	0.83	1.16	1.2	0.81	0.71		0.0647746	0.0485037	0.010149	0.00497065	0.422845	0.523675	0.13235	0.089533	0.58942	0.24875	0.355841	0.52838	0.240268	0.989007	0.21362	0.469634	0.267164	0.408069	0.297188	0.0311948	0.623584	0.613439	0.0336958	0.141086		1.1669	1.2387	1.6334	1.4052	1.0056	1.1638
120			phenylpyruvate	1.6	1.16	0.72	1.27	1.34	1.06	0.94	0.74	1.08		0.0289602	0.0258541	0.405982	0.11639	0.15971	0.332384	0.097203	0.0723948	0.172642	0.110491	0.807769	0.687715	0.659904	0.989007	0.404635	0.543122	0.9844	0.561912	0.0274298	0.00410268	0.603729	0.613439	0.717604	0.530278		1.0571	1.6873	1.2229	0.989	1.2517	1.3214
121			phenyllactate (PLA)	2.53	3.41	1.34	1.17	1.61	1.38	1.18	0.54	0.56		0.00234002	0.00320691	0.000384322	0.000308505	0.522615	0.57043	0.59096	0.248088	0.196609	0.119356	0.43185	0.566807	0.68042	0.989007	0.0193872	0.408384	0.0295857	0.359277	0.00227678	0.000499146	0.0451914	0.581836	0.112979	0.251187		0.6862	1.7392	2.3374	0.8073	0.9415	1.2985
124			phenethylamine	0.32	0.36	1.11	0.54	0.76	1.41	0.47	0.8	1.02		0.0306999	0.026947	0.0134332	0.00639209	0.727008	0.658698	0.00348825	0.00512536	0.0134888	0.0171044	0.68578	0.666173	0.581194	0.989007	0.925902	0.685842	0.622691	0.469742	0.000534111	0.000138504	0.675002	0.616551	0.79593	0.551553		5.8394	1.8621	2.0747	2.7681	1.4963	2.1067
125			phenylacetate	0.75	0.83	1.11	0.66	0.71	1.07	1.28	1.13	1.09		0.118861	0.0790455	0.255679	0.0792035	0.660358	0.637068	0.0824398	0.065553	0.0669148	0.0551918	0.863464	0.69922	0.486765	0.989007	0.557699	0.581906	0.82501	0.524982	0.040678	0.00572266	0.570421	0.613439	0.842859	0.561454		1.1132	0.8303	0.9238	1.4219	0.9365	1.0029
126			4-hydroxyphenylacetate	0.97	1.29	1.33	0.27	0.54	1.97	3.96	1.11	1.65		0.648277	0.278211	0.147823	0.0493527	0.314789	0.45215	0.00114766	0.00197628	0.11581	0.0812832	0.0820736	0.299508	0.101552	0.848909	0.709821	0.618003	0.952452	0.554685	0.0658516	0.00870053	0.617813	0.613439	0.0193227	0.115085		0.8714	0.8478	1.1234	3.4546	0.9411	1.8504
127			3-hydroxyphenylacetate	0.62	0.5	0.8	0.61	1	1.64	1.06	1.04	2.13		0.110866	0.075259	0.0599424	0.0226782	0.759517	0.665516	0.139152	0.09312	0.120834	0.0840022	0.892657	0.70506	0.344773	0.989007	0.324744	0.516183	0.300788	0.409145	0.0328059	0.0047301	0.305441	0.581836	0.980034	0.598737		3.0792	1.9075	1.535	3.251	1.9845	3.2625
129			valerylphenylalanine	1.04	1.13	1.09	0.73	0.75	1.02	0.87	0.62	0.58		0.698981	0.295604	0.962398	0.235969	0.664528	0.637068	0.0516287	0.0457642	0.0833223	0.064783	0.878976	0.703281	0.534735	0.989007	0.105852	0.44682	0.0791239	0.396234	0.224041	0.0245586	0.124592	0.581836	0.365598	0.417846		1.2533	1.3032	1.4219	1.0964	0.8041	0.8206
132		Tyrosine Metabolism	tyrosine	0.67	0.67	0.99	0.83	0.8	0.97	0.69	0.84	0.83		0.0177908	0.0177626	0.0148691	0.00691494	0.940763	0.713625	0.238698	0.136434	0.0661453	0.0547234	0.461232	0.578196	0.110608	0.848909	0.468743	0.560049	0.237852	0.403304	0.00726749	0.00135407	0.162444	0.581836	0.662868	0.5132		1.6806	1.132	1.1199	1.1529	0.9529	0.926
133			N-acetyltyrosine	0.96	1.2	1.25	0.57	0.73	1.27	1.27	0.76	0.77		0.184157	0.110092	0.0504653	0.0196982	0.506655	0.562082	0.00358472	0.00523863	0.0834094	0.064783	0.231301	0.447587	0.0710902	0.848909	0.061689	0.43977	0.175868	0.396234	0.333639	0.0344018	0.508198	0.606736	0.00636418	0.0824607		1.1762	1.1292	1.417	1.4894	0.8553	1.0893
137			tyramine	1.03	1.05	1.02	0.32	0.68	2.15	2.1	0.65	1.36		0.407559	0.200019	0.432332	0.122612	0.965223	0.718156	0.000145789	0.000312815	0.016431	0.0195195	0.124635	0.36177	0.108327	0.848909	0.764077	0.63718	0.551766	0.45132	0.00334392	0.000695785	0.468905	0.606736	0.0664213	0.203792		2.239	2.3073	2.3615	4.7062	1.4915	3.2092
141			4-hydroxyphenylpyruvate	1.53	0.96	0.63	1.1	1.19	1.08	1.02	0.74	1.26		0.123283	0.0812204	0.909719	0.225448	0.0992563	0.254386	0.530738	0.228484	0.353421	0.181295	0.741762	0.675506	0.793117	0.989007	0.597313	0.581906	0.255955	0.404916	0.301198	0.0314771	0.681481	0.616908	0.378757	0.418367		0.9289	1.4212	0.8932	0.9514	1.0461	1.1277
142			homogentisate	1.15	1.63	1.42	0.3	0.27	0.9	4.73	1.24	0.79		0.309078	0.16568	0.440852	0.124836	0.0786076	0.226041	0.00674704	0.00894164	0.0207793	0.0230891	0.731876	0.675506	0.139774	0.888727	0.610669	0.58538	0.7872	0.513073	0.0310511	0.00452402	0.521288	0.606736	0.0857989	0.226936		1.7396	1.9922	2.8298	8.2236	2.466	2.226
144			3-(4-hydroxyphenyl)lactate	1.83	2.87	1.57	0.75	1.53	2.05	0.76	0.31	0.41		0.139296	0.0889469	0.0134902	0.00640271	0.283455	0.427569	0.78779	0.303394	0.196426	0.119356	0.123672	0.36177	0.180081	0.960854	0.00626255	0.379418	0.0239857	0.359277	0.0287718	0.00424532	0.00717796	0.480882	0.443543	0.450619		0.7913	1.4482	2.2715	0.6052	0.451	0.9259
148			phenol sulfate	0.85	1.28	1.5	0.98	1.27	1.3	0.92	1.05	0.92		0.728953	0.305611	0.0811623	0.0295557	0.156932	0.327835	0.361939	0.17759	0.182162	0.113898	0.638691	0.6518	0.509873	0.989007	0.697935	0.615145	0.407152	0.410498	0.0965757	0.0119213	0.497659	0.606736	0.801488	0.551553		0.7682	0.6565	0.9819	0.7071	0.6924	0.9009
174			o-Tyrosine	0.67	0.54	0.8	0.87	0.72	0.82	0.49	0.64	0.66		0.373372	0.18671	0.0230029	0.00994604	0.148828	0.324358	0.323434	0.164674	0.0405196	0.0379154	0.251894	0.460404	0.348258	0.989007	0.319816	0.516183	0.404791	0.410498	0.0114658	0.0019675	0.298389	0.581836	0.983235	0.598737		2.0928	1.4083	1.1308	1.0343	0.9014	0.742
177			gentisate	0.9	0.88	0.99	0.76	0.78	1.03	1.09	0.93	0.97		0.504384	0.234094	0.464147	0.130234	0.948084	0.714478	0.00246887	0.00372889	0.00430385	0.00687	0.935989	0.713586	0.646196	0.989007	0.24212	0.48272	0.288805	0.408791	0.0116028	0.00198611	0.485878	0.606736	0.139169	0.273309		1.0554	0.9446	0.9322	1.153	0.8768	0.9047
179			2-hydroxyphenylacetate	0.82	0.78	0.95	0.86	0.84	0.98	0.92	0.96	0.99		0.333972	0.172991	0.229476	0.0721763	0.809121	0.677356	0.420625	0.192797	0.275015	0.151377	0.746373	0.676565	0.607382	0.989007	0.713614	0.618003	0.6613	0.481561	0.237815	0.0257838	0.52216	0.606736	0.993182	0.600354		1.2091	0.9863	0.9413	1.1083	0.9484	0.9286
185			tyramine O-sulfate	1.33	2.14	1.61	0.65	2.09	3.21	1.17	0.57	1.14		0.548261	0.246962	0.0101499	0.00497065	0.0419343	0.152148	0.0738553	0.0599511	0.0223484	0.0243554	0.000195606	0.00389329	0.678626	0.989007	0.282452	0.5137	0.787316	0.513073	0.00018557	5.63166e-05	0.879436	0.651014	0.178359	0.294214		0.7563	1.0072	1.6214	0.8826	0.5762	1.8468
186			N-formylphenylalanine	1.29	0.83	0.64	0.96	0.77	0.8	1	0.74	0.93		0.256315	0.141846	0.376368	0.108236	0.0479121	0.163481	0.665075	0.26638	0.700528	0.284576	0.424968	0.565844	0.745912	0.989007	0.290683	0.5137	0.861265	0.531564	0.148039	0.0169493	0.468962	0.606736	0.702007	0.524483		0.8588	1.1103	0.7102	0.8578	0.8214	0.658
189			4-hydroxycinnamate sulfate	1.19	3.27	2.75	0.64	2.19	3.42	2.5	1.35	1.68		0.910419	0.361354	0.0161158	0.00734668	0.0210842	0.110113	0.476021	0.210975	0.67522	0.276363	0.272559	0.477701	0.20897	0.989007	0.54939	0.578651	0.692791	0.483622	0.0420881	0.00590907	0.525228	0.606736	0.358496	0.411741		0.3773	0.4487	1.232	0.9417	0.6048	2.0667
193			isovalerylphenylalanine*	0.55	0.56	1.03	0.99	1.04	1.05	0.54	0.99	1		0.019734	0.0190247	0.0568684	0.0217379	0.638408	0.628097	0.595994	0.249338	0.436173	0.209118	0.785972	0.680327	0.0141744	0.768528	0.586603	0.581906	0.737898	0.499939	0.406975	0.0409312	0.327382	0.581836	0.0776549	0.2151		1.6807	0.9186	0.9494	0.9136	0.9059	0.952
206		Tryptophan Metabolism	tryptophan	1.31	1.35	1.03	0.52	0.5	0.97	1.38	0.55	0.51		0.360163	0.182301	0.346546	0.101558	0.978659	0.721069	0.00321932	0.00478219	0.00128009	0.00244625	0.646042	0.6518	0.373875	0.989007	0.0419976	0.43977	0.0199438	0.359277	0.146297	0.0167775	0.143478	0.581836	0.00479863	0.0824607		1.191	1.5654	1.611	1.6422	0.8534	0.8291
207			N-acetyltryptophan	0.97	0.99	1.02	0.51	0.5	0.99	1.33	0.7	0.68		0.337863	0.174472	0.487013	0.135415	0.789349	0.677169	9.16024e-05	0.000204671	6.25063e-05	0.000163094	0.764485	0.67766	0.300705	0.989007	0.153447	0.44682	0.0731465	0.396234	0.00046405	0.000123563	0.357117	0.584701	0.0161803	0.112392		1.2535	1.2104	1.2366	1.6721	0.847	0.8358
215			tryptophan betaine	1.83	1.87	1.02	1.69	1.67	0.99	1	0.92	0.89		1.6e-10	7.3e-10	4e-11	1.3e-10	0.612114	0.611247	5.57e-09	2.122e-08	4.833e-08	1.7258e-07	0.667292	0.65937	1	1	0.290792	0.5137	0.073573	0.396234	1.4e-14	1.5e-14	0.192893	0.581836	0.31274	0.382796		0.55	1.0081	1.0306	0.55	0.9294	0.9159
217			kynurenine	0.94	0.95	1.01	0.75	0.87	1.16	1.24	0.99	1.13		0.524975	0.240812	0.559234	0.152061	0.958423	0.716193	0.00174754	0.00286337	0.0629529	0.0525631	0.19022	0.420867	0.231139	0.989007	0.526391	0.572451	0.795993	0.51431	0.0238044	0.00362634	0.740138	0.626034	0.166564	0.288185		1.022	0.9627	0.9702	1.2717	0.9524	1.1003
219			N-acetylkynurenine (2)	1.22	1.76	1.45	0.72	0.73	1.02	2.33	1.37	0.96		0.318823	0.167808	0.00761087	0.00391413	0.0771335	0.223562	0.0144399	0.0164029	0.387571	0.193687	0.118986	0.36177	0.917448	0.990653	0.189904	0.453919	0.173006	0.396234	0.0672718	0.0088713	0.359644	0.584701	0.0195048	0.115085		0.7861	0.957	1.3844	1.8328	1.3157	1.3359
221			kynurenate	0.92	0.9	0.97	0.89	1.08	1.21	1.17	1.13	1.41		0.529031	0.241672	0.243489	0.0761943	0.585476	0.600818	0.0952878	0.0714278	0.791309	0.306759	0.0638461	0.273706	0.400193	0.989007	0.849402	0.663876	0.0943419	0.396234	0.25926	0.0278912	0.296739	0.581836	0.224803	0.333743		1.0269	0.9478	0.9193	1.2017	1.0718	1.2979
223			N-formylanthranilic acid	0.65	0.55	0.84	0.82	0.55	0.68	1.02	1.27	1.03		0.00331796	0.00422803	5.21866e-05	5.67221e-05	0.15443	0.326301	0.0277177	0.0286016	0.000730713	0.00154912	0.143653	0.387438	0.943927	0.990653	0.700017	0.615548	0.743215	0.500655	4.60909e-06	2.05331e-06	0.811457	0.634741	0.80655	0.551553		1.5851	1.035	0.8644	1.6092	1.3195	0.8908
224			anthranilate	0.73	0.66	0.91	0.51	0.48	0.93	1.3	0.91	0.94		0.199146	0.117124	0.0973636	0.0345691	0.695519	0.645333	0.132911	0.0896087	0.0486128	0.0433936	0.575624	0.636504	0.476958	0.989007	0.596012	0.581906	0.713133	0.489472	0.0306735	0.00448781	0.4847	0.606736	0.957733	0.597255		1.1221	0.8172	0.7412	1.4533	0.7467	0.6973
227			xanthurenate	0.97	0.7	0.72	0.97	0.79	0.82	0.79	0.79	0.89		0.810988	0.333271	0.000705929	0.000511111	0.00138506	0.0150344	0.132067	0.089533	0.000698413	0.00150415	0.0317395	0.180611	0.11759	0.848909	0.0306113	0.409645	0.104454	0.396234	2.03238e-05	7.89071e-06	0.0546196	0.581836	0.610491	0.501722		1.2524	1.2187	0.8818	0.9916	0.9603	0.7856
229			picolinate	1.39	1.09	0.78	0.98	0.87	0.88	1.23	0.87	0.98		0.00407066	0.00501425	0.347683	0.10173	0.0409212	0.151024	0.972846	0.349288	0.600156	0.251427	0.622963	0.6518	0.315612	0.989007	0.197037	0.456507	0.915664	0.543683	0.0807511	0.0102595	0.86693	0.651014	0.103911	0.243994		0.8993	1.2514	0.9792	1.1024	1.0839	0.955
230			serotonin	0.72	0.64	0.88	0.97	0.76	0.78	0.91	1.21	1.08		0.000300116	0.000544968	3.22632e-06	5.13505e-06	0.138643	0.310735	0.811873	0.307846	0.0456823	0.0421647	0.0739998	0.286392	0.263243	0.989007	0.20653	0.463805	0.317973	0.410498	2.91736e-05	1.07844e-05	0.649792	0.614948	0.0221367	0.119982		1.3131	0.9508	0.8347	1.1891	1.1549	0.9019
233			5-hydroxyindoleacetate	1.1	0.83	0.76	1.13	0.86	0.76	1.05	1.08	1.09		0.480836	0.226863	0.0582581	0.0221317	0.0114137	0.0709946	0.0470893	0.0422092	0.655057	0.270559	0.135813	0.38126	0.608271	0.989007	0.623021	0.58864	0.208035	0.396234	0.0178305	0.00286844	0.594602	0.613439	0.2543	0.352595		0.9967	1.0914	0.8291	1.0469	1.1837	0.9047
235			tryptamine	0.5	0.41	0.81	0.32	0.72	2.23	5.09	3.26	8.9		0.104811	0.0716509	0.0174968	0.00789823	0.412704	0.520782	0.000537186	0.000994731	0.0726142	0.05882	0.0788046	0.29426	0.0423043	0.768528	0.370337	0.530493	0.0220908	0.359277	0.00105418	0.000256161	0.0541061	0.581836	0.15035	0.279012		1.8471	0.9324	0.7592	9.4059	3.0363	6.7567
237			indolelactate	2.61	3.47	1.33	0.62	0.82	1.33	1.47	0.35	0.35		0.00994097	0.0109402	0.000985157	0.000673653	0.390062	0.503182	0.0339067	0.0335782	0.271127	0.150457	0.322731	0.509786	0.292267	0.989007	0.00573478	0.379418	0.00982654	0.359277	0.2246	0.0245811	0.057288	0.581836	0.00163891	0.0489783		0.8705	2.2757	3.0174	1.2776	0.7902	1.0522
238			indoleacetate	0.72	0.76	1.06	1.36	1.44	1.06	0.59	1.1	1.11		0.314732	0.166879	0.534381	0.146814	0.697103	0.645333	0.0446768	0.0410282	0.0526879	0.0462702	0.996219	0.727651	0.176274	0.960691	0.816885	0.651548	0.9757	0.558613	0.579305	0.0563075	0.683681	0.616908	0.0723259	0.213244		1.171	0.8459	0.8945	0.6867	0.9332	0.9894
240			indolepropionate	1.1	1	0.91	0.33	0.33	0.99	1.46	0.44	0.48		0.522647	0.240647	0.0507054	0.0197502	0.177016	0.351234	0.16658	0.106216	0.108659	0.0780052	0.774279	0.67766	0.823752	0.989007	0.457932	0.557773	0.990936	0.564053	0.045687	0.0063757	0.696826	0.620403	0.743489	0.536182		1.7674	1.9375	1.7679	2.572	0.853	0.8459
244			indole	0.18	0.21	1.21	0.57	0.17	0.29	1.1	3.55	0.86		0.346859	0.177422	0.40858	0.116772	0.907459	0.707549	0.0760682	0.0612066	0.0143115	0.0178947	0.416953	0.564844	0.23083	0.989007	0.50567	0.567283	0.950649	0.554685	0.0460484	0.00641326	0.457881	0.606736	0.44937	0.451607		5.7427	1.011	1.2208	6.3289	3.5881	1.05
245			indole-3-carboxylic acid	0.7	0.48	0.68	1.12	0.86	0.77	0.81	1.28	1.44		0.0641934	0.0483176	0.00868733	0.00432322	0.390846	0.503182	0.609256	0.25166	0.781608	0.303916	0.830108	0.695674	0.219179	0.989007	0.334162	0.521392	0.136617	0.396234	0.237033	0.0257391	0.528126	0.606736	0.0915438	0.22978		1.1778	0.8251	0.5639	0.9483	1.0602	0.8145
247			indoleacetylglycine	1.16	2.37	2.04	1.02	1.48	1.45	1.18	1.04	0.74		0.128521	0.0837226	0.000653456	0.000479745	0.0356373	0.14601	0.445569	0.200735	0.349521	0.180317	0.100018	0.330135	0.936033	0.990653	0.244544	0.48443	0.178709	0.396234	0.00536473	0.00103853	0.34731	0.581836	0.131066	0.263417		0.9885	1.1478	2.3444	1.1631	1.1886	1.7235
251			2-aminophenol	0.39	0.39	1	0.33	0.35	1.08	1.1	0.92	1		4.16e-13	2.517e-12	4.72e-13	2.357e-12	0.959249	0.716193	1e-15	8e-15	5e-15	6e-14	0.890931	0.70506	0.600401	0.989007	0.34432	0.524857	0.377896	0.410498	0	0	0.618397	0.613439	0.140744	0.273309		2.3811	0.9299	0.9296	2.621	0.8574	0.9285
253			valeryltryptophan*	0.84	0.74	0.89	0.3	0.29	0.97	1.29	0.46	0.51		0.213431	0.12328	0.0568257	0.0217379	0.48704	0.556456	0.000525738	0.000980247	0.000829111	0.00167176	0.991359	0.72696	0.867658	0.989007	0.100473	0.44682	0.220751	0.396924	0.000425407	0.000115939	0.247822	0.581836	0.192604	0.309831		1.5992	1.3433	1.1899	2.0619	0.6224	0.6044
254		Leucine, Isoleucine and Valine Metabolism	leucine	0.93	0.89	0.95	1	0.97	0.96	0.86	0.92	0.93		0.466564	0.221133	0.284759	0.0864706	0.728279	0.658771	0.758772	0.295013	0.805532	0.30918	0.588917	0.638534	0.285012	0.989007	0.782718	0.64366	0.666034	0.481561	0.641515	0.0613249	0.450444	0.606736	0.740684	0.536182		1.1515	1.0717	1.0218	0.9846	0.988	0.9511
255			N-acetylleucine	0.92	1.06	1.14	1.1	1.32	1.2	1.03	1.23	1.29		0.133405	0.0861313	0.0827703	0.0299639	0.804462	0.677356	0.668742	0.267452	0.224288	0.131739	0.416355	0.564844	0.497285	0.989007	0.926682	0.685842	0.744746	0.500655	0.110525	0.0133585	0.710701	0.623655	0.738205	0.536182		1.0898	1.0046	1.1499	1.1217	1.234	1.481
257			4-methyl-2-oxopentanoate	1.57	0.97	0.61	1.18	1.56	1.33	0.83	0.62	1.35		0.173139	0.104364	0.571128	0.154386	0.0577128	0.183616	0.346768	0.172653	0.0767051	0.0614007	0.370262	0.53622	0.393902	0.989007	0.216583	0.469634	0.195701	0.396234	0.264575	0.0283314	0.717403	0.624446	0.112159	0.251187		1.139	1.7919	1.1016	0.9472	1.117	1.4818
260			alpha-hydroxyisocaproate	2.02	2.78	1.38	1.38	2.47	1.79	0.84	0.57	0.75		0.0312896	0.0272129	0.00521459	0.00283669	0.466448	0.549093	0.587619	0.248088	0.130515	0.0896626	0.313531	0.504838	0.56141	0.989007	0.0498398	0.43977	0.0977601	0.396234	0.0107583	0.00185526	0.0629539	0.581836	0.455317	0.455904		0.8403	1.7007	2.3386	0.7051	0.9725	1.7451
263			isovalerate (i5:0)	1.29	1.2	0.93	1.19	1.2	1.01	0.92	0.85	0.92		0.0581477	0.0444581	0.127086	0.0436126	0.694578	0.645333	0.641534	0.260345	0.433486	0.208197	0.735021	0.675506	0.969997	0.997449	0.326443	0.516183	0.617212	0.468882	0.163341	0.0184881	0.552786	0.613439	0.579386	0.490163		0.8948	1.152	1.0767	0.8275	0.9807	0.9893
264			isovalerylglycine	1.52	1.54	1.01	0.82	0.75	0.92	1.8	0.97	0.88		0.422076	0.205753	0.115044	0.0400004	0.426951	0.524138	0.629823	0.25704	0.354423	0.181465	0.640336	0.6518	0.0717673	0.848909	0.493418	0.567283	0.660015	0.481561	0.9067	0.0832401	0.333335	0.581836	0.213444	0.323134		0.6496	0.9869	0.9991	1.1666	0.955	0.8749
265			isovalerylcarnitine (C5)	0.77	0.95	1.24	0.85	0.74	0.87	0.88	0.98	0.68		0.0831499	0.0602448	0.0606496	0.0228988	0.877781	0.696682	0.119191	0.0847914	0.0660602	0.0547234	0.719014	0.674596	0.494501	0.989007	0.593902	0.581906	0.487867	0.434722	0.0194582	0.00307373	0.399262	0.600831	0.98613	0.598737		1.327	1.0188	1.2662	1.1726	0.9957	0.8643
272			beta-hydroxyisovalerate	1.14	0.84	0.74	0.84	0.97	1.14	0.99	0.74	1.14		0.626104	0.271908	0.169423	0.0554609	0.0664361	0.204324	0.321447	0.164508	0.53671	0.238367	0.734149	0.675506	0.976666	0.997585	0.142764	0.44682	0.500518	0.436738	0.349336	0.0358079	0.664011	0.616551	0.292606	0.374841		1.0078	1.1467	0.8467	1.0005	0.8444	0.9665
275			3-methylglutaconate	0.76	0.68	0.89	0.61	0.65	1.06	0.95	0.77	0.92		0.132815	0.0861313	0.0292514	0.0123301	0.467593	0.549093	0.000512425	0.000972019	0.00623884	0.00924683	0.448171	0.578167	0.90934	0.990653	0.026837	0.409645	0.427349	0.410498	0.000552028	0.000141565	0.111403	0.581836	0.270588	0.362765		1.316	0.9991	0.892	1.2554	0.7703	0.819
288			isoleucine	0.92	0.85	0.92	1.07	0.97	0.91	0.76	0.89	0.87		0.486127	0.227352	0.1583	0.0524712	0.465631	0.549093	0.420171	0.192797	0.774869	0.303157	0.291074	0.482789	0.0853961	0.848909	0.604998	0.584038	0.423724	0.410498	0.369856	0.0377378	0.183751	0.581836	0.541977	0.476369		1.235	1.1385	1.0522	0.9408	1.0103	0.915
290			N-acetylisoleucine	1.06	1.26	1.19	1.2	1.69	1.41	0.88	1	1.18		0.19502	0.11493	0.0500732	0.0195866	0.483475	0.556456	0.650645	0.262545	0.051086	0.0451557	0.122836	0.36177	0.952754	0.99237	0.514014	0.570529	0.907407	0.541621	0.0249013	0.00376208	0.831845	0.639122	0.766908	0.54552		0.991	1.0532	1.2536	0.872	1.0496	1.4762
291			3-methyl-2-oxovalerate	1.84	1.02	0.56	1.24	1.56	1.26	0.74	0.5	1.14		0.0950889	0.0668932	0.680042	0.177587	0.0401539	0.151009	0.249055	0.139824	0.107183	0.0775613	0.601324	0.641994	0.284335	0.989007	0.127985	0.44682	0.469223	0.431542	0.138762	0.0159926	0.39384	0.600831	0.163832	0.288034		1.1264	2.0692	1.1502	0.838	1.0385	1.3062
292			alpha-hydroxyisovalerate	3.26	4.22	1.3	1.98	3.07	1.55	0.91	0.55	0.66		0.000272918	0.000512258	3.58935e-05	4.27542e-05	0.497159	0.557087	0.084311	0.0664244	0.0207166	0.0230891	0.478894	0.585286	0.685896	0.989007	0.0330759	0.409645	0.0412073	0.376109	2.68592e-05	1.00899e-05	0.0526714	0.581836	0.205978	0.318109		0.5246	1.709	2.2163	0.4767	0.9441	1.4628
301			ethylmalonate	1.05	1.27	1.21	0.7	0.8	1.15	1.19	0.79	0.76		0.31805	0.167705	0.0303047	0.0126872	0.221475	0.386771	0.0131932	0.0152679	0.583664	0.247936	0.0585206	0.266315	0.359851	0.989007	0.166851	0.453919	0.38089	0.410498	0.0898987	0.0111965	0.593309	0.613439	0.0374518	0.152534		1.0093	1.0615	1.2807	1.2043	0.8419	0.9674
302			methylsuccinate	0.86	0.83	0.97	0.86	0.94	1.1	0.97	0.97	1.09		0.583973	0.260256	0.479957	0.133654	0.872788	0.694204	0.0471498	0.0422092	0.252385	0.14298	0.421723	0.565844	0.941292	0.990653	0.309837	0.516183	0.777672	0.512926	0.176267	0.019822	0.611695	0.613439	0.561572	0.485026		1.1345	0.9756	0.946	1.1048	0.9447	1.0346
308			valine	1	0.92	0.93	1.06	1.01	0.95	0.78	0.83	0.85		0.995731	0.380654	0.470376	0.131383	0.46713	0.549093	0.484523	0.213692	0.946756	0.34164	0.460593	0.578196	0.193907	0.989007	0.433109	0.55588	0.425783	0.410498	0.582677	0.0565561	0.231246	0.581836	0.858617	0.562103		1.2478	1.2459	1.153	0.9784	1.0383	0.9835
309			N-acetylvaline	0.73	0.82	1.13	0.99	1.03	1.03	1.1	1.5	1.38		0.1567	0.0970732	0.460467	0.129595	0.487917	0.556456	0.612316	0.251967	0.805279	0.30918	0.809505	0.687715	0.989309	0.998899	0.597561	0.581906	0.780569	0.512926	0.392998	0.0398135	0.759451	0.630055	0.804302	0.551553		1.2463	0.9042	1.0202	1.3707	1.3593	1.4053
311			3-methyl-2-oxobutyrate	2.81	1.61	0.57	1.52	2.67	1.76	0.81	0.44	1.35		0.0171802	0.017392	0.136407	0.0459569	0.335036	0.46015	0.094787	0.0714278	0.00405499	0.00658904	0.162637	0.405404	0.492614	0.989007	0.144819	0.44682	0.343369	0.410498	0.00366499	0.000749134	0.507198	0.606736	0.235672	0.344326		0.8686	2.4425	1.3998	0.7047	1.0708	1.883
312			2-hydroxy-3-methylvalerate	2.42	3.54	1.46	1.7	3	1.76	0.7	0.49	0.59		0.00833534	0.00938655	0.000774918	0.000550272	0.381969	0.498712	0.285365	0.155231	0.0371705	0.0357268	0.268632	0.47625	0.320856	0.989007	0.0242691	0.409645	0.0448894	0.380465	0.000796644	0.000197729	0.0302814	0.581836	0.442159	0.450206		0.8668	2.097	3.0706	0.6041	1.0299	1.8103
316			3-hydroxyisobutyrate	1.08	0.87	0.8	0.78	0.8	1.02	0.99	0.72	0.91		0.955649	0.369571	0.516027	0.142837	0.481092	0.556456	0.353667	0.17489	0.290765	0.158121	0.866341	0.69922	0.828189	0.989007	0.2746	0.5137	0.545757	0.450204	0.477758	0.0472972	0.35965	0.584701	0.781371	0.548655		1.0151	1.0949	0.8805	1.0038	0.7856	0.802
317			2,3-dihydroxy-2-methylbutyrate	1.08	2.18	2.01	0.91	1.62	1.78	1.09	0.92	0.81		0.110065	0.0750655	0.00244612	0.00148072	0.112871	0.275261	0.177952	0.112407	0.949004	0.341996	0.174751	0.410926	0.688065	0.989007	0.151049	0.44682	0.127963	0.396234	0.0506526	0.00698451	0.318732	0.581836	0.0540573	0.184286		0.9247	1.0023	2.0121	1.0118	0.9212	1.6367
320		Methionine, Cysteine, SAM and Taurine Metabolism	methionine	1.04	1.28	1.23	0.94	1.22	1.3	1.11	1	1.06		0.653886	0.279791	0.0342677	0.0141855	0.0887432	0.23733	0.498001	0.215764	0.176604	0.112233	0.049265	0.24297	0.316912	0.989007	0.984908	0.698396	0.761327	0.50707	0.0187362	0.00297965	0.52871	0.606736	0.717104	0.530278		0.9152	0.9544	1.1728	1.0188	0.9578	1.2472
321			N-acetylmethionine	1.37	2.28	1.67	0.74	1.1	1.48	1.95	1.06	0.94		0.0290099	0.0258541	1.52753e-05	2.05857e-05	0.0096226	0.0619415	0.0392125	0.03681	0.866648	0.32275	0.0671988	0.277409	0.0131439	0.768528	0.73957	0.628547	0.408389	0.410498	0.00240754	0.000522864	0.576754	0.613439	0.00170275	0.0489783		0.705	0.9641	1.6105	1.3752	1.0197	1.5064
322			N-formylmethionine	1.54	1.99	1.29	0.85	1.12	1.32	1.51	0.84	0.85		0.00252327	0.00340979	4.42361e-05	5.04146e-05	0.167793	0.341127	0.0388205	0.0366418	0.968411	0.347146	0.0427778	0.21673	0.0535689	0.828861	0.125492	0.44682	0.306764	0.409145	0.00694736	0.00130492	0.807462	0.633347	0.00100806	0.0386613		0.7032	1.0802	1.3976	1.0643	0.9057	1.1925
324			methionine sulfone	1.3	1.42	1.1	0.83	1.38	1.66	1.37	0.88	1.33		0.0215528	0.020265	0.00380372	0.00218096	0.491936	0.557022	0.0184311	0.0203385	0.159496	0.104292	0.000534812	0.00827926	0.0965254	0.848909	0.397339	0.540844	0.395315	0.410498	0.00327006	0.000684514	0.529617	0.606736	0.00506962	0.0824607		0.7874	1.0197	1.1189	1.0776	0.8933	1.484
325			methionine sulfoxide	0.98	1.17	1.2	0.96	1.37	1.42	0.96	0.94	1.12		0.682941	0.289664	0.085891	0.0309722	0.036134	0.14601	0.601545	0.250201	0.00302832	0.00507265	0.000752132	0.0113288	0.850708	0.989007	0.779625	0.642531	0.310954	0.410498	0.000377039	0.000103569	0.801764	0.632342	0.449423	0.451607		0.9749	0.9555	1.1451	0.9378	0.9008	1.2824
326			N-acetylmethionine sulfoxide	1.81	2.36	1.31	0.97	1.41	1.45	1.5	0.81	0.9		0.0197827	0.0190247	4.87236e-05	5.48517e-05	0.0354263	0.14601	0.993749	0.353479	0.111167	0.0793851	0.109578	0.343079	0.231973	0.989007	0.569134	0.581906	0.371231	0.410498	0.000433197	0.000117601	0.907859	0.65719	0.103819	0.243994		0.715	1.2917	1.6865	1.0738	1.0431	1.5145
338			cysteine	1.09	1.19	1.09	0.82	0.99	1.21	1.23	0.93	1.03		0.431817	0.209098	0.10706	0.037507	0.396306	0.505344	0.274856	0.151034	0.862617	0.32275	0.223179	0.445459	0.499909	0.989007	0.569395	0.581906	0.777705	0.512926	0.291172	0.0306599	0.943481	0.665719	0.38089	0.418367		0.9384	1.0253	1.1163	1.1586	0.9525	1.15
339			N-acetylcysteine	1.4	1.45	1.03	1.18	1.61	1.37	1.28	1.08	1.42		0.0093801	0.0104818	0.00661194	0.00346801	0.890823	0.701494	0.0574504	0.0497821	0.0112021	0.0148158	0.434522	0.566807	0.238236	0.989007	0.546226	0.577522	0.279029	0.408338	0.000687305	0.000172439	0.234261	0.581836	0.835225	0.557899		0.776	1.0891	1.1255	0.9923	1.1717	1.602
343			cysteine s-sulfate	1.82	1.32	0.72	1.92	1.81	0.94	0.91	0.96	1.26		0.0013484	0.00200903	0.0987325	0.0349879	0.0825169	0.230437	9.9427e-05	0.000220333	0.00118879	0.00228789	0.495138	0.593844	0.389071	0.989007	0.848489	0.663876	0.555348	0.45132	1.07417e-05	4.41725e-06	0.850779	0.646012	0.40077	0.43146		0.878	1.5998	1.1552	0.8008	1.5367	1.4507
344			cystine	0.67	0.41	0.62	1.53	1.66	1.08	0.32	0.74	1.3		0.856079	0.345929	0.318456	0.0949847	0.240211	0.404795	0.207548	0.124141	0.412482	0.200323	0.688469	0.666173	0.117971	0.848909	0.501113	0.567283	0.973252	0.558233	0.464599	0.0461919	0.311464	0.581836	0.432988	0.447433		2.1235	1.4122	0.87	0.6807	1.0416	1.1291
348			cysteine sulfinic acid	1.24	1.25	1.01	0.92	1.12	1.22	0.83	0.61	0.74		0.120488	0.0797408	0.0651465	0.0243971	0.756462	0.665516	0.429083	0.196286	0.545572	0.240079	0.176642	0.413628	0.135455	0.873442	0.00206052	0.379418	0.0203603	0.359277	0.214794	0.0236194	0.00680338	0.480882	0.252582	0.352595		1.0303	1.275	1.2886	0.8501	0.7805	0.9491
350			taurine	0.85	1.21	1.42	0.59	0.89	1.5	1.28	0.89	0.95		0.841734	0.341081	0.178979	0.0579724	0.249813	0.407946	0.147397	0.0969577	0.924388	0.337034	0.13773	0.38126	0.93443	0.990653	0.276916	0.5137	0.404847	0.410498	0.177465	0.0199244	0.442707	0.604564	0.472301	0.46052		1.0229	0.8708	1.2338	1.3142	0.7786	1.1687
351			N-acetyltaurine	1	1.32	1.32	0.65	0.87	1.34	1.4	0.91	0.93		0.923955	0.362762	0.333914	0.0984816	0.382916	0.498773	0.0074421	0.00954176	0.560603	0.243792	0.0392048	0.202306	0.481999	0.989007	0.100371	0.44682	0.572118	0.453826	0.0718872	0.00928612	0.499585	0.606736	0.13023	0.263417		0.8584	0.8588	1.1319	1.2044	0.7828	1.0505
355			3-sulfo-L-alanine	1.34	1.27	0.94	0.99	1.14	1.15	0.91	0.67	0.82		0.0372762	0.0310319	0.0667285	0.0247885	0.786658	0.677169	0.225769	0.131547	0.781736	0.303916	0.371396	0.53622	0.869136	0.989007	0.0140396	0.407896	0.100589	0.396234	0.541353	0.0531389	0.0850259	0.581836	0.0648584	0.203474		0.9353	1.2543	1.1853	0.8526	0.8435	0.9738
357		Urea cycle; Arginine and Proline Metabolism	arginine	2.76	2.55	0.92	1.44	1.46	1.01	1.12	0.58	0.64		7.91503e-05	0.000170342	0.000203651	0.000174881	0.750339	0.665516	0.596703	0.249338	0.35509	0.181465	0.674084	0.664904	0.835636	0.989007	0.00836925	0.379418	0.0376713	0.376109	0.00103095	0.00025228	0.058924	0.581836	0.0209354	0.119322		0.5291	1.4618	1.3518	0.5931	0.8537	0.8651
358			argininosuccinate	5.67	3.44	0.61	3.93	4.53	1.15	1.18	0.82	1.56		0.149029	0.093517	0.142246	0.0476634	0.979533	0.721069	0.256914	0.14363	0.323759	0.169934	0.915837	0.709375	0.818576	0.989007	0.936878	0.687807	0.839821	0.527562	0.125492	0.014807	0.974994	0.673269	0.947386	0.597255		0.0964	0.5468	0.3313	0.1139	0.4478	0.5155
361			ornithine	1	0.87	0.87	1.03	0.92	0.9	0.89	0.92	0.94		0.639828	0.275399	0.738582	0.19045	0.424301	0.524138	0.604821	0.250792	0.409513	0.200323	0.741084	0.675506	0.700988	0.989007	0.203803	0.463805	0.404453	0.410498	0.647262	0.0617893	0.227031	0.581836	0.782088	0.548655		1.207	1.2092	1.0551	1.0761	1.1102	0.9939
363			norvaline	3.27	3.58	1.09	1.82	1.58	0.87	1.11	0.61	0.49		3.51714e-05	7.98328e-05	2.08262e-05	2.69468e-05	0.862694	0.694066	0.0114338	0.0136778	0.113683	0.0809691	0.352386	0.527558	0.99014	0.998899	0.123866	0.44682	0.0216422	0.359277	9.55635e-06	3.97198e-06	0.106831	0.581836	0.089692	0.22978		0.7163	2.3446	2.5651	0.7923	1.4403	1.2556
364			2-oxoarginine*	2.61	2.05	0.78	1.86	2.48	1.33	0.91	0.65	1.1		1.73927e-05	4.142e-05	0.000164175	0.000146431	0.456673	0.543677	0.018615	0.020458	0.000829722	0.00167176	0.206747	0.436443	0.94223	0.990653	0.0325835	0.409645	0.68193	0.482734	1.85534e-06	9.0803e-07	0.229588	0.581836	0.181703	0.297596		0.6429	1.6808	1.3168	0.5857	1.0919	1.4531
365			citrulline	0.85	0.81	0.95	0.96	0.87	0.91	0.94	1.06	1.01		0.086724	0.0620605	0.036382	0.0148586	0.681637	0.644469	0.707016	0.280683	0.157003	0.10341	0.286577	0.482789	0.506158	0.989007	0.518107	0.570529	0.977528	0.558919	0.0486963	0.00676392	0.980075	0.673269	0.623608	0.502628		1.1437	0.9765	0.9251	1.0708	1.031	0.9332
367			homocitrulline	1.3	1.22	0.94	1.62	1.36	0.84	1.15	1.44	1.29		0.027678	0.0249736	0.0497	0.0194819	0.792797	0.677169	4.4682e-05	0.000105043	8.05087e-05	0.000204177	0.988355	0.726669	0.72966	0.989007	0.255183	0.495997	0.203828	0.396234	1.65285e-05	6.5266e-06	0.417826	0.600831	0.145134	0.277285		0.8509	1.1053	1.0417	0.9823	1.594	1.3389
368			proline	1.17	1.31	1.12	0.66	0.83	1.27	1.29	0.72	0.82		0.286894	0.155221	0.0463423	0.0183213	0.331841	0.459944	0.000116871	0.000256883	0.0138289	0.0174541	0.124492	0.36177	0.168637	0.932996	0.0678796	0.43977	0.150838	0.396234	0.0648693	0.00858707	0.457726	0.606736	0.000873983	0.0370434		1.0479	1.2301	1.3731	1.3467	0.8844	1.1201
371			dimethylarginine (SDMA + ADMA)	1.4	1.38	0.99	1.07	1.12	1.05	1.23	0.94	1		0.000411255	0.000698743	0.000387096	0.000309386	0.983321	0.721734	0.82558	0.311461	0.518417	0.232765	0.663316	0.65937	0.101732	0.848909	0.420645	0.552713	0.613275	0.467534	0.00461584	0.000908743	0.891249	0.651177	0.0269576	0.129818		0.8057	1.1249	1.1094	0.9887	1.057	1.1083
372			N-acetylarginine	1.55	1.43	0.92	1.22	1.14	0.94	1.07	0.84	0.86		0.00336943	0.00427488	0.0112179	0.00543305	0.642173	0.628097	0.349016	0.173452	0.765205	0.300503	0.545149	0.621297	0.477887	0.989007	0.206788	0.463805	0.172323	0.396234	0.0186124	0.00297358	0.338917	0.581836	0.195183	0.309831		0.8012	1.2426	1.1428	0.8563	1.0421	0.9793
373			N-acetylcitrulline	1.57	1.49	0.95	1.22	1.1	0.91	1.09	0.85	0.81		0.00598389	0.00703864	0.0190962	0.00853675	0.641764	0.628097	0.163504	0.104749	0.500749	0.229147	0.496553	0.593844	0.774702	0.989007	0.278898	0.5137	0.207514	0.396234	0.0119228	0.00202969	0.301241	0.581836	0.424075	0.441562		0.7748	1.2135	1.1531	0.8459	1.0318	0.9344
374			N-acetylproline	0.51	0.51	1	0.47	0.44	0.94	1.01	0.93	0.87		0.000154328	0.000307109	0.000124583	0.000119799	0.942416	0.713625	1.10793e-06	3.44292e-06	6.76362e-06	1.97354e-05	0.717329	0.674596	0.857618	0.989007	0.358188	0.529774	0.543928	0.449952	9.61e-09	6.07e-09	0.589789	0.613439	0.496489	0.465221		1.6032	0.8161	0.8194	1.6191	0.7588	0.7114
375			N-delta-acetylornithine	0.92	0.87	0.95	0.82	1.13	1.37	0.96	0.86	1.25		0.890402	0.355305	0.969859	0.236854	0.860639	0.694066	0.131086	0.0892688	0.569517	0.245037	0.368412	0.53622	0.990842	0.998899	0.170855	0.453919	0.660574	0.481561	0.612849	0.0590722	0.417742	0.600831	0.486782	0.465089		1.1072	1.0132	0.9597	1.0633	0.8759	1.2038
376			N-alpha-acetylornithine	0.94	0.79	0.84	0.82	0.74	0.91	0.92	0.8	0.86		0.558639	0.250859	0.0529194	0.0204829	0.166507	0.340827	0.0733655	0.0599511	0.0198616	0.0222714	0.509083	0.604935	0.384398	0.989007	0.0697485	0.43977	0.211746	0.396924	0.012529	0.00209813	0.0982371	0.581836	0.675547	0.515486		1.2414	1.167	0.9826	1.1409	0.9345	0.8493
379			N-methylhydroxyproline**	1	1.04	1.04	0.89	1.07	1.21	1.15	1.02	1.19		0.941056	0.366504	0.543806	0.148303	0.496282	0.557087	0.575601	0.24468	0.508196	0.231047	0.233839	0.450933	0.410467	0.989007	0.683782	0.613714	0.385848	0.410498	0.400305	0.0404359	0.333656	0.581836	0.910358	0.582713		0.8599	0.8604	0.8948	0.9929	0.8795	1.067
380			trans-4-hydroxyproline	1.73	1.56	0.9	1.01	1.11	1.1	1.3	0.75	0.92		0.00248919	0.00337945	0.010653	0.00517587	0.578404	0.598502	0.635979	0.258556	0.985776	0.351514	0.662065	0.65937	0.729573	0.989007	0.0793856	0.44682	0.23555	0.403088	0.100164	0.0123205	0.321678	0.581836	0.0343346	0.141086		0.7533	1.3069	1.1721	0.9797	0.9856	1.0833
385			N-methylproline	0.94	0.37	0.39	0.88	0.45	0.51	0.99	0.92	1.19		0.744375	0.310731	0.00306966	0.00182232	0.00125429	0.0141707	0.804006	0.307016	0.0997177	0.0728952	0.155742	0.403702	0.796087	0.989007	0.504842	0.567283	0.464451	0.429035	0.00154196	0.000358399	0.942327	0.665719	0.375447	0.418367		1.6974	1.5995	0.6317	1.675	1.4713	0.7492
387			N-monomethylarginine	0.96	1.43	1.49	0.83	1.03	1.24	1.32	1.14	0.95		0.763233	0.316783	0.00517148	0.00283669	0.00231175	0.0213294	0.234111	0.135202	0.740967	0.294738	0.412149	0.562625	0.0900693	0.848909	0.319278	0.516183	0.368011	0.410498	0.0229996	0.00353627	0.437952	0.604564	0.0733052	0.213244		0.8164	0.7848	1.1694	1.0778	0.895	1.1088
388			argininate*	1.27	1.62	1.28	0.95	1.07	1.13	0.82	0.61	0.54		0.168381	0.102775	0.00905317	0.00448112	0.183439	0.355561	0.443109	0.200329	0.838795	0.318345	0.592371	0.639807	0.346771	0.989007	0.0123008	0.385576	0.00296988	0.320937	0.201644	0.0222792	0.00963376	0.539636	0.113839	0.251606		1.0512	1.3338	1.7036	0.8613	0.8185	0.9255
391		Creatine Metabolism	guanidinoacetate	0.58	0.46	0.79	0.7	0.95	1.36	0.82	0.98	1.7		0.11398	0.0766564	0.0237274	0.0102353	0.462137	0.547826	0.0331715	0.0329958	0.306758	0.164812	0.281696	0.482789	0.980869	0.998899	0.719426	0.619329	0.405545	0.410498	0.0194605	0.00307373	0.841239	0.643479	0.423532	0.441562		1.8271	1.066	0.8393	1.4945	1.0456	1.4261
392			creatine	1.19	1.58	1.32	0.53	1.01	1.91	1.46	0.65	0.94		0.452408	0.216186	0.104531	0.0368306	0.370791	0.488728	0.860763	0.320981	0.415338	0.200323	0.327002	0.513351	0.552499	0.989007	0.230279	0.475439	0.271726	0.408338	0.204844	0.0225968	0.256881	0.581836	0.775683	0.54753		0.9757	1.1638	1.5395	1.4247	0.7567	1.4456
393			creatinine	1.14	1.53	1.35	0.66	1.25	1.91	1.2	0.69	0.98		0.415166	0.203066	0.0523802	0.0203168	0.244532	0.405752	0.325108	0.165215	0.717121	0.288837	0.194038	0.423997	0.804633	0.989007	0.162711	0.453919	0.208999	0.396234	0.15854	0.0180327	0.258222	0.581836	0.38074	0.418367		0.915	1.0391	1.3995	1.0998	0.7207	1.3774
395			N-methylhydantoin	1.24	1.54	1.24	0.3	0.66	2.21	0.88	0.21	0.38		0.588078	0.260256	0.245084	0.0765635	0.529192	0.572178	0.0180303	0.0199778	0.337925	0.175334	0.166599	0.407222	0.84439	0.989007	0.00527103	0.379418	0.0407681	0.376109	0.273619	0.0290316	0.0190568	0.581836	0.102007	0.243994		0.9972	1.2413	1.5334	0.8786	0.2625	0.5791
398		Polyamine Metabolism	agmatine	2.65	2.48	0.94	0.73	0.99	1.35	6.45	1.78	2.56		0.00246597	0.00336365	0.00799465	0.00406619	0.655692	0.634588	0.719618	0.284157	0.859059	0.322428	0.866928	0.69922	0.0484131	0.803026	0.917368	0.683675	0.792893	0.513073	0.0932498	0.0115724	0.408048	0.600831	0.0340225	0.141086		0.4756	1.26	1.1792	3.0667	2.2457	3.0243
399			putrescine	0.88	1.07	1.22	0.82	1.06	1.3	0.95	0.88	0.94		0.221345	0.127093	0.832127	0.209309	0.309337	0.45092	0.0121218	0.0142487	0.521523	0.232765	0.0664284	0.277409	0.879701	0.989007	0.47971	0.561754	0.739379	0.500158	0.0243574	0.00368793	0.674323	0.616551	0.605633	0.501722		0.9611	0.8457	1.0306	0.9086	0.7425	0.9641
401			N-acetyl-isoputreanine*	0.48	0.61	1.27	0.47	0.57	1.22	1.08	1.04	1		0.00454733	0.00550487	0.0536477	0.0207213	0.307567	0.45044	0.00111153	0.00192632	0.0468252	0.0425279	0.184675	0.420541	0.793522	0.989007	0.824077	0.653468	0.904401	0.541459	0.000188196	5.68653e-05	0.933922	0.664398	0.930836	0.593345		1.7333	0.8396	1.0646	1.8757	0.8749	1.0674
402			spermidine	1.39	1	0.72	1.52	1.41	0.93	1.02	1.11	1.44		0.0212003	0.0200709	0.77811	0.1987	0.0403717	0.151009	0.314076	0.162667	0.307797	0.164812	0.95755	0.717268	0.895316	0.989007	0.374205	0.534597	0.76438	0.507552	0.0633422	0.00841698	0.78854	0.630615	0.317951	0.384084		0.9983	1.3832	0.9938	1.0165	1.5414	1.4301
403			diacetylspermidine*	1.3	1.13	0.87	1.19	1.15	0.97	0.91	0.83	0.92		0.205404	0.120076	0.682421	0.177956	0.386086	0.500546	0.926998	0.338674	0.984346	0.351466	0.914278	0.709375	0.630865	0.989007	0.128992	0.44682	0.446977	0.420934	0.695104	0.065814	0.243929	0.581836	0.607144	0.501722		1.0067	1.307	1.1376	0.9135	1.0835	1.0516
408			N(1)-acetylspermine	1.89	5.64	2.99	1.67	1.67	1	1.17	1.04	0.35		0.150232	0.0940689	0.00592917	0.00315471	0.153423	0.326301	0.209987	0.124772	0.206214	0.124435	0.951716	0.715738	0.707058	0.989007	0.829956	0.6555	0.359776	0.410498	0.0176911	0.00285261	0.873084	0.651014	0.497142	0.465221		0.4112	0.7754	2.3178	0.4813	0.8055	0.8049
409			N1,N12-diacetylspermine	1.06	1.25	1.18	1.12	1.09	0.97	0.93	0.99	0.82		0.707754	0.298446	0.469911	0.131383	0.726493	0.658698	0.298803	0.159137	0.520531	0.232765	0.717881	0.674596	0.928144	0.990653	0.389966	0.540118	0.407891	0.410498	0.849939	0.0783396	0.524463	0.606736	0.521471	0.47243		1.002	1.0615	1.2477	0.9361	1.0467	1.0195
410			5-methylthioadenosine (MTA)	2.2	2.28	1.03	1.59	1.6	1	1.08	0.78	0.76		7.65863e-06	1.95186e-05	1.36436e-06	2.28998e-06	0.573603	0.595858	0.109321	0.0791834	0.122002	0.0842408	0.99509	0.727651	0.906822	0.990653	0.149726	0.44682	0.0971417	0.396234	7.08984e-06	3.06038e-06	0.280667	0.581836	0.0122604	0.0972852		0.5937	1.3081	1.3537	0.6399	1.0189	1.0222
411			N-acetylputrescine	1.12	1.3	1.16	0.97	1.1	1.14	0.96	0.83	0.82		0.829828	0.339572	0.565586	0.153377	0.718395	0.655183	0.262452	0.145103	0.852665	0.320702	0.370511	0.53622	0.598578	0.989007	0.146646	0.44682	0.298495	0.409145	0.648164	0.0617906	0.225819	0.581836	0.633611	0.505392		0.8853	0.9887	1.1496	0.8499	0.8249	0.9386
415			4-acetamidobutanoate	0.63	0.63	0.99	0.7	0.92	1.32	0.83	0.91	1.21		0.00307543	0.00398897	0.0015931	0.00101756	0.80961	0.677356	0.092321	0.0699144	0.849778	0.320702	0.149968	0.39055	0.109898	0.848909	0.524933	0.572033	0.572768	0.453826	0.00409621	0.000822757	0.502442	0.606736	0.0967469	0.238104		1.5442	0.9777	0.9699	1.2765	0.8921	1.1777
417			(N(1) + N(8))-acetylspermidine	0.72	0.73	1.03	0.79	0.89	1.13	0.84	0.93	1.02		0.288285	0.155394	0.299082	0.0900793	0.980807	0.721069	0.0428092	0.0395006	0.248912	0.141902	0.402679	0.558179	0.627451	0.989007	0.232738	0.475439	0.555439	0.45132	0.0828596	0.010489	0.359418	0.584701	0.742875	0.536182		1.4356	1.0284	1.055	1.2094	0.9554	1.0749
418		Guanidino and Acetamido Metabolism	1-methylguanidine	1.65	1.62	0.98	1.01	1.06	1.05	1.51	0.93	0.99		9.5167e-05	0.000200359	0.000119689	0.00011692	0.938626	0.713625	0.420682	0.192797	0.136123	0.0927211	0.462659	0.578196	0.0220124	0.768528	0.626583	0.589913	0.854565	0.530754	0.000310695	8.74183e-05	0.375487	0.595221	0.0409682	0.162295		0.7048	1.1614	1.1394	1.0666	1.0743	1.1267
419			4-guanidinobutanoate	0.54	0.5	0.92	0.41	0.53	1.3	1.1	0.83	1.17		0.000122059	0.000249738	6.13666e-05	6.3799e-05	0.817997	0.677356	7.791e-08	2.8854e-07	3.47223e-05	9.32901e-05	0.08851	0.316199	0.834398	0.989007	0.163001	0.453919	0.963414	0.555769	3.63e-09	2.42e-09	0.621909	0.613439	0.195899	0.309831		1.8747	1.0054	0.9288	2.0597	0.8369	1.0874
428		Glutathione Metabolism	cysteinylglycine	0.82	1.05	1.28	0.58	0.78	1.34	1.37	0.96	1.01		0.0587214	0.0447789	0.554721	0.151057	0.0152883	0.0863452	4.0573e-07	1.35422e-06	0.00200571	0.00353424	0.0126123	0.0994661	0.033386	0.768528	0.609544	0.58538	0.69967	0.483997	6.49384e-06	2.85633e-06	0.614348	0.613439	0.00706131	0.0824607		0.9435	0.7765	0.9944	1.2901	0.7458	1.0008
431			5-oxoproline	1.13	1.02	0.9	0.79	1.2	1.51	0.94	0.66	1.11		0.547575	0.246962	0.908076	0.225448	0.626497	0.618222	0.826006	0.311461	0.150273	0.0999858	0.216708	0.444587	0.277624	0.989007	0.17296	0.453919	0.962922	0.555769	0.527392	0.0518984	0.302512	0.581836	0.434713	0.447433		1.5873	1.7983	1.6139	1.4939	1.1856	1.7902
434			2-hydroxybutyrate/2-hydroxyisobutyrate	1.45	1.61	1.11	1.08	2.14	1.98	1	0.75	1.34		0.110328	0.0750687	0.0892795	0.0320689	0.913453	0.710024	0.925891	0.338674	0.0507014	0.0449622	0.04175	0.213463	0.912909	0.990653	0.151191	0.44682	0.676036	0.482734	0.0380099	0.00542416	0.659283	0.616551	0.306511	0.380041		0.8588	1.2467	1.3815	0.8614	0.9328	1.8454
440		Felinine Metabolism	felinine	1.09	2.11	1.93	1.09	1.19	1.09	1.35	1.35	0.76		0.251826	0.140163	0.00997667	0.00491189	0.127861	0.298704	0.236635	0.135829	0.564249	0.244595	0.569117	0.634344	0.894326	0.989007	0.917923	0.683675	0.0920347	0.396234	0.070868	0.00924033	0.40362	0.600831	0.249615	0.352595		0.7563	0.8266	1.596	1.0235	1.1176	1.2178
442			N-acetylfelinine*	1.5	2.94	1.96	0.67	1.29	1.93	2.15	0.96	0.94		0.120034	0.0796217	0.00846883	0.00424506	0.239478	0.404795	0.482002	0.212927	0.178336	0.112712	0.494307	0.593844	0.860372	0.989007	0.437637	0.55588	0.2816	0.408338	0.0214037	0.00331289	0.414858	0.600831	0.634006	0.505392		0.7212	1.0797	2.1182	1.554	1.0337	1.9971
443	Peptide	Gamma-glutamyl Amino Acid	gamma-glutamylalanine	1.56	1.46	0.94	1.89	1.56	0.82	0.68	0.82	0.72		0.0407152	0.0329507	0.0638329	0.0240026	0.834011	0.682988	0.0378539	0.0361625	0.180261	0.113231	0.484689	0.591072	0.225312	0.989007	0.235684	0.475721	0.118203	0.396234	0.0119451	0.00202969	0.0833046	0.581836	0.921831	0.58842		0.8014	1.2478	1.1677	0.5428	1.0272	0.8452
446			gamma-glutamylglutamine	1.28	1.67	1.3	1.1	1.48	1.35	0.82	0.7	0.73		0.254418	0.141065	0.0723159	0.0265085	0.492032	0.557022	0.441129	0.199785	0.178603	0.112712	0.53665	0.616907	0.321404	0.989007	0.215027	0.469634	0.212359	0.396924	0.0864255	0.0108417	0.172089	0.581836	0.948075	0.597255		0.7913	1.0121	1.3199	0.6499	0.7129	0.9622
449			gamma-glutamylisoleucine*	2.23	2.23	1	2.08	2.34	1.13	0.73	0.68	0.76		0.000339259	0.00059378	0.000159358	0.00014352	0.796794	0.677169	0.00271036	0.00405723	0.000303798	0.000710682	0.369875	0.53622	0.142507	0.89496	0.0493436	0.43977	0.139693	0.396234	1.4391e-06	7.1952e-07	0.0519437	0.581836	0.844845	0.561454		0.5994	1.3379	1.3338	0.4348	0.9032	1.0176
450			gamma-glutamylleucine	0.62	0.42	0.68	0.73	0.64	0.88	1.03	1.23	1.57		0.00346804	0.00436189	3.69614e-05	4.34486e-05	0.121403	0.292313	0.313803	0.162667	0.0265906	0.027436	0.191061	0.420867	0.627797	0.989007	0.318064	0.516183	0.265211	0.406522	8.55892e-05	2.81904e-05	0.502475	0.606736	0.213356	0.323134		1.7127	1.0591	0.7253	1.7717	1.298	1.1361
452			gamma-glutamyl-epsilon-lysine	2.47	3.08	1.25	1.43	1.84	1.29	1.85	1.07	1.11		1.43118e-05	3.58459e-05	7.7432e-07	1.36152e-06	0.343013	0.465841	0.0281011	0.0288869	0.00179747	0.00329571	0.246712	0.459846	0.170642	0.936687	0.591315	0.581906	0.730124	0.496228	2.473e-07	1.364e-07	0.840573	0.643479	0.117871	0.254478		0.4819	1.1926	1.4853	0.8929	1.2793	1.6441
453			gamma-glutamylmethionine	2.75	2.68	0.97	1.77	1.96	1.1	1.04	0.67	0.76		0.00317698	0.00410237	0.00263689	0.00158065	0.9449	0.713625	0.381192	0.183024	0.477253	0.221004	0.894443	0.70506	0.521395	0.989007	0.190553	0.453919	0.149678	0.396234	0.00959483	0.00167962	0.318943	0.581836	0.168256	0.289297		0.5635	1.5507	1.5088	0.5836	1.0349	1.1419
472		Dipeptide	alanylleucine	0.75	0.58	0.78	0.66	0.63	0.96	1.56	1.38	1.69		0.0765841	0.0560467	0.0210583	0.009235	0.558305	0.589888	0.195533	0.119062	0.0177076	0.0206677	0.23013	0.446874	0.784662	0.989007	0.533263	0.57415	0.881811	0.533103	0.0049682	0.000972603	0.673552	0.616551	0.885937	0.573462		1.6483	1.2304	0.9591	2.5708	1.695	1.6196
580			glutaminylleucine	0.67	0.52	0.77	0.85	0.76	0.89	0.94	1.19	1.37		0.00149526	0.00219408	8.01502e-06	1.16519e-05	0.0832519	0.230437	0.30926	0.161721	0.011549	0.0150671	0.102977	0.33366	0.43988	0.989007	0.405653	0.543122	0.399203	0.410498	1.50458e-05	6.00938e-06	0.71586	0.624446	0.157576	0.286643		1.6167	1.0804	0.8331	1.5119	1.291	1.1443
602			glycylisoleucine	0.52	0.43	0.82	0.75	0.67	0.9	0.94	1.35	1.47		7.85755e-05	0.000170342	3.08301e-05	3.76958e-05	0.75609	0.665516	0.158641	0.102361	0.0304291	0.0305826	0.38914	0.549602	0.587507	0.989007	0.15144	0.44682	0.299377	0.409145	2.98494e-05	1.09181e-05	0.440223	0.604564	0.0915211	0.22978		1.7333	0.9029	0.7432	1.6276	1.2155	1.0933
603			glycylleucine	0.66	0.59	0.89	0.71	0.71	1	1.11	1.2	1.34		0.00222401	0.00312154	0.000499144	0.000388841	0.59543	0.603689	0.091992	0.0698609	0.0260418	0.0269724	0.513758	0.605273	0.785006	0.989007	0.470976	0.561458	0.537855	0.449222	0.000229374	6.69778e-05	0.676398	0.616551	0.48362	0.464665		1.5415	1.012	0.9026	1.7101	1.2099	1.2095
613			glycylvaline	0.66	0.54	0.81	0.77	0.73	0.95	0.94	1.09	1.27		0.00169084	0.00245627	4.93255e-05	5.51928e-05	0.228809	0.394182	0.187994	0.115273	0.0552343	0.0478865	0.492805	0.593844	0.511887	0.989007	0.494892	0.567283	0.322718	0.410498	0.000143544	4.45351e-05	0.684438	0.616908	0.180011	0.295878		1.5459	1.0257	0.8358	1.4598	1.1216	1.0635
618			histidylalanine	0.65	0.44	0.68	0.71	0.6	0.84	1.29	1.41	1.75		0.0861089	0.0617725	0.00143755	0.000930475	0.0990605	0.254386	0.769937	0.298218	0.0804212	0.0635107	0.138191	0.38126	0.682756	0.989007	0.447649	0.55588	0.407237	0.410498	0.00295276	0.00062373	0.60128	0.613439	0.470762	0.459994		1.4201	0.9264	0.6255	1.8334	1.3071	1.0964
637			isoleucylglycine	0.47	0.28	0.61	0.58	0.66	1.14	1.59	1.97	3.67		0.0125908	0.0132062	0.00059917	0.000447866	0.261077	0.413329	0.507677	0.219605	0.056599	0.0486038	0.192596	0.422578	0.926706	0.990653	0.189695	0.453919	0.262893	0.40625	0.00117895	0.000281557	0.333754	0.581836	0.333136	0.39617		2.7881	1.3032	0.7945	4.4393	2.5637	2.913
650			leucylalanine	0.48	0.32	0.67	0.56	0.56	0.99	1.82	2.14	3.16		0.00767918	0.00874937	0.000450036	0.000353569	0.303612	0.445827	0.174706	0.110875	0.0148767	0.0182669	0.226607	0.445459	0.937454	0.990653	0.292128	0.5137	0.379382	0.410498	0.00024488	7.091e-05	0.420153	0.601927	0.556933	0.484527		2.4549	1.176	0.7882	4.4647	2.5205	2.491
655			leucylglycine	0.37	0.24	0.65	0.47	0.52	1.1	1.47	1.86	3.13		0.00207306	0.00293806	0.000181092	0.000158457	0.395509	0.505344	0.150957	0.098342	0.00904136	0.012329	0.184582	0.420541	0.861801	0.989007	0.234652	0.475439	0.439013	0.417069	7.44543e-05	2.48766e-05	0.453812	0.606736	0.412088	0.43699		3.3157	1.2384	0.8045	4.8768	2.298	2.517
674			lysylleucine	0.89	0.79	0.88	0.76	0.83	1.1	1.18	1	1.24		0.16663	0.101921	0.0555819	0.021379	0.57385	0.595858	0.086341	0.0670768	0.209338	0.1254	0.679561	0.666173	0.754423	0.989007	0.598422	0.581906	0.934955	0.549104	0.0425098	0.00594425	0.772143	0.630055	0.783238	0.548655		1.3732	1.2289	1.0875	1.6272	1.2307	1.3537
702			phenylalanylalanine	0.64	0.39	0.62	0.76	0.66	0.86	1.31	1.56	2.18		0.0292796	0.0260148	0.000383226	0.000308505	0.106649	0.267148	0.652214	0.262786	0.0272784	0.0280391	0.0702628	0.283391	0.907439	0.990653	0.152701	0.44682	0.22969	0.400342	0.000462662	0.000123563	0.255217	0.581836	0.396996	0.429901		1.907	1.2205	0.7521	2.4953	1.9009	1.6431
706			phenylalanylglycine	0.49	0.32	0.67	0.61	0.59	0.97	1.38	1.74	2.52		0.00226375	0.00314691	0.000131046	0.000123442	0.322836	0.454541	0.337476	0.16896	0.0311361	0.0309493	0.198263	0.426764	0.778354	0.989007	0.199643	0.460541	0.305511	0.409145	0.000202663	5.99336e-05	0.41436	0.600831	0.226604	0.335334		2.2533	1.0969	0.7315	3.106	1.9068	1.8441
724			prolylglycine	1.17	1.62	1.39	0.61	0.75	1.23	1.61	0.84	0.75		0.839153	0.340986	0.0643248	0.0241384	0.0969181	0.25308	0.0369591	0.0357187	0.125204	0.0862326	0.611148	0.646292	0.181922	0.963933	0.729265	0.622768	0.250088	0.404688	0.245088	0.0265309	0.941656	0.665719	0.0545187	0.184492		0.9158	1.0684	1.4842	1.4727	0.8995	1.1084
762			threonylphenylalanine	0.41	0.23	0.56	0.5	0.65	1.31	1.29	1.58	3.72		0.0646694	0.0485037	0.00446007	0.00251052	0.26525	0.415422	0.300665	0.159385	0.0177459	0.0206677	0.14811	0.387524	0.858702	0.989007	0.635772	0.595057	0.872419	0.532182	0.00178	0.000404262	0.845908	0.6442	0.832903	0.557899		3.9104	1.5898	0.8827	5.0613	2.509	3.2873
772			tryptophylglycine	1.52	1.12	0.74	1.3	1.14	0.87	1.66	1.42	1.68		0.00592501	0.00699771	0.167631	0.055065	0.137151	0.308639	3.92797e-05	9.39775e-05	0.00268328	0.00460848	0.206682	0.436443	0.896997	0.989007	0.293061	0.5137	0.250078	0.404688	2.13518e-05	8.24379e-06	0.407154	0.600831	0.329748	0.393857		0.801	1.2166	0.8983	1.3286	1.7303	1.5121
788			tyrosylglycine	0.49	0.38	0.76	0.6	0.6	1	1.17	1.42	1.87		0.00854372	0.00958406	0.0227098	0.00984234	0.68921	0.645333	0.600221	0.250035	0.0998154	0.0728952	0.245022	0.459771	0.958799	0.995325	0.0454007	0.43977	0.611501	0.467429	0.0155755	0.00254693	0.2147	0.581836	0.271152	0.362765		1.7422	0.8623	0.654	2.0417	1.226	1.2204
803			valylglutamine	0.62	0.35	0.57	0.68	0.68	1	1.68	1.86	3.26		0.0165046	0.0168253	0.000529388	0.000405557	0.202908	0.369499	0.376301	0.181669	0.0309071	0.0308346	0.173901	0.410926	0.637542	0.989007	0.155777	0.448702	0.187654	0.396234	0.000628649	0.000158869	0.223098	0.581836	0.458509	0.456749		2.3381	1.4464	0.8254	3.9261	2.6892	2.6872
804			valylglycine	0.5	0.37	0.73	0.71	0.7	0.99	1.08	1.52	2.06		0.0212081	0.0200709	0.00114064	0.000763014	0.265647	0.415422	0.558569	0.238189	0.183806	0.114137	0.435725	0.566807	0.741464	0.989007	0.255968	0.495997	0.178434	0.396234	0.00565591	0.00108883	0.336937	0.581836	0.285019	0.371983		2.2731	1.1445	0.8337	2.4571	1.7441	1.7208
807			valylleucine	0.36	0.22	0.62	0.48	0.65	1.36	2.11	2.79	6.15		0.00984174	0.0108722	0.000405396	0.000322616	0.24627	0.405752	0.224187	0.131191	0.0228094	0.0245619	0.240997	0.454513	0.840307	0.989007	0.248998	0.489612	0.27309	0.408338	0.000353087	9.77626e-05	0.337638	0.581836	0.501004	0.465808		3.477	1.2593	0.777	7.3326	3.5136	4.7777
817			leucylglutamine*	0.71	0.58	0.82	0.6	0.7	1.16	1.86	1.58	2.24		0.0970599	0.0677873	0.0179604	0.00806806	0.441677	0.531539	0.125485	0.0869888	0.0157919	0.0188781	0.310575	0.504621	0.263369	0.989007	0.227348	0.475439	0.318938	0.410498	0.00392022	0.000794294	0.191133	0.581836	0.979647	0.598737		1.4743	1.0464	0.8597	2.7452	1.6546	1.9223
885		Acetylated Peptides	phenylacetylglycine	1.19	2.54	2.13	0.76	0.92	1.22	1.07	0.68	0.39		0.11309	0.0762338	0.000697598	0.000507068	0.0435769	0.154639	0.497777	0.215764	0.654327	0.270559	0.8375	0.697672	0.803762	0.989007	0.183296	0.453919	0.0129184	0.359277	0.0840735	0.0106041	0.145011	0.581836	0.0224203	0.119982		0.9471	1.1262	2.4018	1.0154	0.7697	0.9372
910	Carbohydrate	Glycolysis, Gluconeogenesis, and Pyruvate Metabolism	1,5-anhydroglucitol (1,5-AG)	1.01	0.7	0.69	0.46	0.71	1.55	1.58	0.72	1.6		0.333835	0.172991	0.0392066	0.0158393	0.252968	0.411168	0.0132713	0.0152679	0.366144	0.186063	0.120615	0.36177	0.558303	0.989007	0.459511	0.557773	0.134562	0.396234	0.0333303	0.00479575	0.537255	0.611028	0.160101	0.288034		1.1929	1.2021	0.8326	1.8878	0.8601	1.3324
913			glucose	1.32	1.47	1.11	1.45	1.6	1.11	1.02	1.12	1.11		0.0309596	0.0270543	0.00624788	0.00330523	0.512579	0.567517	0.0891848	0.0683047	0.050265	0.0447213	0.729963	0.675506	0.618395	0.989007	0.452555	0.55679	0.372251	0.410498	0.00302701	0.000637478	0.433032	0.604564	0.85461	0.562103		0.739	0.9777	1.085	0.7539	1.0906	1.2062
929			pyruvate	2.23	2.26	1.01	1.79	5.22	2.91	0.52	0.42	1.21		0.10378	0.0712656	0.171557	0.0559613	0.785338	0.677169	0.249284	0.139824	0.00199818	0.00353424	0.0333802	0.180611	0.285123	0.989007	0.127699	0.44682	0.403336	0.410498	0.00676876	0.00127739	0.378907	0.597286	0.184062	0.299359		1.0932	2.4427	2.4704	0.5736	1.0287	2.9944
930			lactate	2.61	2.43	0.93	2.45	5.52	2.25	0.52	0.49	1.18		0.0333237	0.0284758	0.256846	0.0794316	0.295138	0.43686	0.388805	0.185062	0.0793175	0.0629349	0.339247	0.524855	0.80864	0.989007	0.0977805	0.44682	0.608666	0.467394	0.0583473	0.00787369	0.35661	0.584701	0.354082	0.41151		0.8332	2.171	2.0211	0.4321	1.0596	2.384
933			glycerate	0.99	1.43	1.44	0.9	1.35	1.49	0.92	0.83	0.87		0.668734	0.284542	0.0820297	0.0297542	0.182853	0.355561	0.335917	0.168805	0.6184	0.257766	0.158754	0.404051	0.655827	0.989007	0.168065	0.453919	0.205831	0.396234	0.127549	0.0149734	0.220817	0.581836	0.556816	0.484527		1.0861	1.0794	1.5518	0.9992	0.8999	1.3448
947		Pentose Metabolism	ribose	0.65	0.63	0.97	0.74	0.74	1	0.87	1	1.03		0.0437839	0.0351405	0.0257095	0.0110132	0.813216	0.677356	0.121135	0.0854993	0.0951256	0.0707217	0.851171	0.69922	0.384142	0.989007	0.63516	0.595057	0.666688	0.481561	0.0121053	0.0020519	0.440897	0.604564	0.913808	0.584109		1.5994	1.0387	1.0076	1.3953	1.0374	1.0356
948			ribitol	1.39	2.21	1.59	0.37	0.98	2.68	1.81	0.48	0.81		0.53037	0.241903	0.0350481	0.014439	0.127948	0.298704	0.0331966	0.0329958	0.600396	0.251427	0.118229	0.36177	0.347025	0.989007	0.163689	0.453919	0.203387	0.396234	0.0967697	0.0119241	0.429695	0.604564	0.0900919	0.22978		0.6299	0.8775	1.394	1.1419	0.4193	1.1226
949			ribonate	1.47	2.6	1.77	0.41	0.59	1.41	3.54	1	0.8		0.0339403	0.0289177	0.000503274	0.000390412	0.112789	0.275261	0.00051908	0.000974554	0.0252455	0.0264504	0.190362	0.420867	0.00710259	0.768528	0.508951	0.568257	0.431564	0.411802	0.126659	0.0149193	0.596549	0.613439	8.33736e-05	0.0240652		0.5447	0.8026	1.4177	1.9293	0.7999	1.13
953			xylose	0.2	0.29	1.4	0.14	0.2	1.46	0.93	0.63	0.66		2.35e-09	1.006e-08	5.9397e-07	1.06468e-06	0.0703983	0.211185	3e-11	1.5e-10	7.9e-10	3.69e-09	0.432551	0.566807	0.649758	0.989007	0.112376	0.44682	0.0235691	0.359277	2.3e-14	2.3e-14	0.0750796	0.581836	0.208246	0.319468		4.2062	0.8583	1.2017	3.9223	0.5424	0.7925
955			arabinose	0.24	0.43	1.77	0.26	0.39	1.51	0.9	0.96	0.82		2.34853e-05	5.50271e-05	0.0202812	0.00897951	0.0198063	0.105183	1.92381e-05	4.79163e-05	0.000831685	0.00167176	0.283514	0.482789	0.585122	0.989007	0.552234	0.580419	0.132382	0.396234	2.0979e-07	1.1664e-07	0.270816	0.581836	0.571122	0.487832		3.014	0.7263	1.2873	2.7092	0.6996	1.0556
966			fucose	0.41	0.58	1.41	0.73	0.72	1	1.85	3.25	2.3		0.000102966	0.00021522	0.0314719	0.0131164	0.0395826	0.151009	0.102616	0.0749805	0.0808895	0.0636241	0.852678	0.69922	0.362982	0.989007	0.0309869	0.409645	0.280966	0.408338	0.000494085	0.00013056	0.13202	0.581836	0.133953	0.264586		1.5887	0.6558	0.9227	2.9349	2.1314	2.1241
970			arabitol/xylitol	0.65	1.16	1.78	0.27	0.54	2.01	1.35	0.56	0.63		0.329566	0.171597	0.170842	0.0558266	0.0225229	0.114696	0.00590193	0.00804667	0.348467	0.180116	0.070348	0.283391	0.992603	0.998899	0.145389	0.44682	0.0817851	0.396234	0.00766802	0.00139503	0.176108	0.581836	0.220928	0.33012		1.0486	0.683	1.2165	1.4202	0.38	0.763
971			ribulose/xylulose	0.51	1	1.94	0.64	1.1	1.7	0.87	1.09	0.96		0.0526203	0.0408775	0.162139	0.0534558	0.00154575	0.0158468	0.39965	0.188564	0.411065	0.200323	0.107649	0.34282	0.409878	0.989007	0.775964	0.641073	0.283183	0.408338	0.00421201	0.000843577	0.43004	0.604564	0.483413	0.464665		1.1083	0.57	1.1036	0.9618	0.6198	1.0565
972			arabonate/xylonate	1.43	2.8	1.95	0.47	0.96	2.06	2.9	0.94	1		0.169115	0.102926	0.000758716	0.000540847	0.0284616	0.132404	0.0422983	0.0391628	0.811972	0.310773	0.0298355	0.175026	0.0398451	0.768528	0.444924	0.55588	0.492058	0.434722	0.00602209	0.00114726	0.779404	0.630594	0.0277369	0.129898		0.5709	0.8174	1.5974	1.6557	0.7718	1.5931
973			sedoheptulose	1.08	1	0.92	0.86	0.91	1.06	0.87	0.69	0.8		0.356329	0.180785	0.782084	0.199439	0.516117	0.568642	0.0737149	0.0599511	0.121037	0.0840022	0.856443	0.69922	0.460577	0.989007	0.0117106	0.385576	0.0487808	0.383379	0.626287	0.0600344	0.0405637	0.581836	0.147417	0.278054		1.0228	1.1077	1.0206	0.8895	0.7656	0.8116
978		Glycogen Metabolism	maltotetraose	1.28	1.77	1.39	2.81	2.27	0.81	0.74	1.64	0.95		0.025157	0.0229844	0.00415038	0.00235776	0.471444	0.549445	0.0863057	0.0670768	0.223227	0.131739	0.651443	0.6518	0.751462	0.989007	0.908838	0.683675	0.322865	0.410498	0.00623923	0.00118149	0.733231	0.626034	0.464849	0.458293		0.8134	1.0375	1.4406	0.6042	1.6968	1.3736
980			maltotriose	6.61	6.98	1.06	5.77	5.62	0.98	1.27	1.11	1.02		2.64929e-06	7.62098e-06	2.14354e-06	3.53353e-06	0.944812	0.713625	8.05439e-05	0.000181462	0.000389883	0.000896605	0.718228	0.674596	0.563892	0.989007	0.842556	0.663876	0.61991	0.469427	1.122e-08	7.02e-09	0.959611	0.671089	0.530584	0.476002		0.2804	1.8523	1.9568	0.356	2.0525	2.0013
983			maltose	4.16	4.25	1.02	4.88	4.62	0.95	1.03	1.21	1.12		2.6528e-07	8.6601e-07	2.3626e-07	4.6404e-07	0.969573	0.718156	1.60898e-06	4.94312e-06	6.45033e-06	1.90258e-05	0.818444	0.689966	0.991716	0.998899	0.724023	0.621368	0.60646	0.467394	1.1e-10	8e-11	0.740361	0.626034	0.824915	0.557486		0.2973	1.2357	1.2647	0.3054	1.4916	1.4102
1023		Fructose, Mannose and Galactose Metabolism	fructose	0.59	0.53	0.91	0.64	0.65	1.02	0.95	1.03	1.15		0.0316007	0.0272439	0.00848182	0.00424506	0.585525	0.600818	0.121439	0.0854993	0.0549949	0.0478318	0.648193	0.6518	0.376838	0.989007	0.645471	0.59611	0.684585	0.482734	0.00429327	0.000852482	0.491535	0.606736	0.856077	0.562103		1.7057	0.9993	0.9113	1.6121	1.0288	1.0443
1028			mannitol/sorbitol	0.88	13.38	15.23	0.7	8.25	11.84	1.11	0.88	0.68		0.49157	0.229245	6.2e-10	1.68e-09	4.53e-09	5.0152e-07	0.708277	0.280772	1.2093e-05	3.4543e-05	4.02905e-06	0.000187118	0.964058	0.995428	0.450775	0.55679	0.0435054	0.376109	7.53e-12	6.382e-12	0.258196	0.581836	0.105937	0.246238		0.6389	0.5614	8.5508	0.7085	0.4937	5.8474
1029			mannose	0.16	0.12	0.77	0.15	0.12	0.79	1.41	1.32	1.36		5.672e-08	1.9854e-07	1.33e-09	3.35e-09	0.206898	0.374302	2.17833e-06	6.54358e-06	3.6694e-07	1.2143e-06	0.423785	0.565844	0.375991	0.989007	0.958668	0.69315	0.801989	0.51741	3.538e-12	3.073e-12	0.782976	0.630615	0.497529	0.465221		5.4067	0.8715	0.6702	7.6442	1.1507	0.9125
1039			galactitol (dulcitol)	0.57	1.06	1.86	0.44	0.68	1.53	1.06	0.83	0.68		0.0430123	0.0346169	0.991775	0.240615	0.0420503	0.152148	0.00769243	0.00976379	0.178595	0.112712	0.187381	0.420867	0.942582	0.990653	0.452689	0.55679	0.175057	0.396234	0.00422421	0.000843589	0.261241	0.581836	0.612289	0.502302		1.3954	0.7949	1.4778	1.4856	0.657	1.0045
1073		Aminosugar Metabolism	glucosamine 6-sulfate	1.41	1.41	1	1.13	1.29	1.13	1.34	1.08	1.23		0.158312	0.0978629	0.101823	0.035945	0.81278	0.677356	0.759479	0.295013	0.564368	0.244595	0.776997	0.67766	0.650151	0.989007	0.649749	0.598656	0.691436	0.483622	0.26145	0.0280834	0.858369	0.649873	0.671745	0.515395		0.7598	1.0724	1.0681	1.0181	1.1555	1.3086
1076			glucuronate	0.83	1.04	1.26	0.5	0.83	1.66	1.46	0.88	1.16		0.627957	0.272306	0.333604	0.0984816	0.150674	0.324558	0.000727367	0.0013152	0.588269	0.24875	0.00478832	0.0485192	0.629066	0.989007	0.205754	0.463805	0.716641	0.490777	0.00433182	0.000857687	0.665173	0.616551	0.0896554	0.22978		1.0784	0.8958	1.126	1.579	0.7895	1.308
1078			diacetylchitobiose	0.9	1.69	1.89	0.53	0.69	1.32	2.07	1.22	0.85		0.901486	0.358788	0.00898057	0.00445714	0.00654787	0.0468355	0.00518273	0.00729779	0.162184	0.105289	0.159502	0.404051	0.0153383	0.768528	0.724127	0.621368	0.492795	0.434722	0.0127932	0.0021321	0.36714	0.589487	0.0173766	0.112636		0.7411	0.6638	1.2537	1.5355	0.8068	1.0644
1082			N-acetylglucosamine 6-sulfate	0.94	1.33	1.41	0.74	0.99	1.35	1.61	1.25	1.2		0.916067	0.36166	0.0897926	0.0321905	0.110243	0.273674	0.142943	0.0949517	0.576623	0.246415	0.386887	0.548637	0.651811	0.989007	0.645159	0.59611	0.390834	0.410498	0.222202	0.0243954	0.740721	0.626034	0.264409	0.360023		0.8315	0.7851	1.1043	1.3354	0.9828	1.3228
1087			N-acetylneuraminate	0.91	0.67	0.74	1.91	1.86	0.98	1.42	2.99	3.93		0.646391	0.277812	0.759694	0.194805	0.445847	0.534905	0.0618005	0.0527068	0.0628841	0.0525631	0.946708	0.715738	0.668743	0.989007	0.159232	0.453919	0.0555784	0.394125	0.235334	0.0256347	0.136133	0.581836	0.279915	0.368069		0.9875	0.8963	0.6663	1.4055	2.684	2.6184
1089			N-acetyl-beta-glucosaminylamine	0.48	0.38	0.78	0.68	0.57	0.84	1.01	1.42	1.53		0.000328361	0.000581714	6.15091e-05	6.3799e-05	0.57241	0.595858	0.0914532	0.0696474	0.00171238	0.00316105	0.092533	0.323616	0.707332	0.989007	0.189156	0.453919	0.699812	0.483997	7.64995e-06	3.25109e-06	0.57235	0.613439	0.294574	0.374841		1.6284	0.7892	0.6117	1.6389	1.1196	0.9355
1090			N-acetylmuramate	0.83	0.96	1.16	0.61	0.81	1.33	1.24	0.91	1.05		0.601609	0.262448	0.856876	0.214657	0.483293	0.556456	0.0353383	0.0346155	0.132033	0.0904762	0.578236	0.636865	0.658368	0.989007	0.461269	0.558634	0.419263	0.410498	0.172965	0.0194822	0.648376	0.614948	0.385648	0.422584		1.3069	1.0903	1.2609	1.6225	0.9944	1.3223
1098			N-acetylglucosaminylasparagine	1.6	2.15	1.34	1.09	1.24	1.14	0.66	0.44	0.38		0.075047	0.0550606	0.00560483	0.00299942	0.271518	0.421761	0.407551	0.1903	0.278112	0.152462	0.768763	0.67766	0.29882	0.989007	0.0726399	0.43977	0.019736	0.359277	0.0232619	0.00356872	0.0310232	0.581836	0.462763	0.458293		1.1683	1.8723	2.5078	0.7671	0.8324	0.9486
1099			erythronate*	1.36	2.11	1.55	0.32	0.53	1.68	2.05	0.48	0.52		0.815814	0.33478	0.0254042	0.0109076	0.042976	0.154488	0.000514134	0.000972019	0.0843136	0.0649986	0.0657402	0.277409	0.416553	0.989007	0.119341	0.44682	0.108406	0.396234	0.0136229	0.00226494	0.361211	0.585405	0.00783267	0.0824607		1.1825	1.6087	2.4897	2.4243	0.7674	1.293
1101			N-acetylglucosamine/N-acetylgalactosamine	0.84	0.83	0.99	0.98	0.96	0.98	1.26	1.47	1.46		0.207212	0.120889	0.3763	0.108236	0.699695	0.646651	0.938512	0.340987	0.576352	0.246415	0.527211	0.613397	0.645465	0.989007	0.253549	0.495997	0.54178	0.449497	0.549721	0.0538082	0.418229	0.600831	0.606045	0.501722		0.9868	0.8262	0.8177	1.2454	1.2175	1.1927
1102		Advanced Glycation End-product	N6-carboxymethyllysine	0.98	1.37	1.4	0.9	1.15	1.28	1.11	1.02	0.93		0.890919	0.355305	0.00143231	0.000930475	0.00209097	0.0199576	0.135475	0.0908841	0.294792	0.15999	0.0159931	0.115754	0.60828	0.989007	0.666886	0.60828	0.420013	0.410498	0.000602358	0.00015334	0.782254	0.630615	0.254048	0.352595		0.8908	0.8722	1.2186	0.9881	0.8874	1.1329
1106	Energy	TCA Cycle	citrate	1.38	1.82	1.32	0.94	1.07	1.14	1.05	0.72	0.62		0.239621	0.135709	0.139967	0.0470703	0.755454	0.665516	0.696895	0.277889	0.709422	0.286856	0.456479	0.578196	0.851343	0.989007	0.148598	0.44682	0.353842	0.410498	0.427232	0.0428446	0.177514	0.581836	0.520878	0.47243		0.8962	1.2352	1.6281	0.9437	0.8873	1.0137
1112			alpha-ketoglutarate	1.96	1.31	0.67	1.06	1.72	1.62	1.08	0.58	1.42		0.103295	0.071116	0.332246	0.0983038	0.495041	0.557087	0.616643	0.253363	0.0319654	0.0314282	0.0890973	0.31627	0.948148	0.990653	0.230198	0.475439	0.23278	0.402482	0.0783265	0.00999345	0.989372	0.673533	0.234495	0.343697		0.9126	1.7888	1.193	0.9817	1.0432	1.6915
1115			succinate	0.89	1.2	1.35	0.75	0.8	1.08	0.87	0.73	0.58		0.913684	0.36166	0.26756	0.0821943	0.224756	0.390291	0.230445	0.133695	0.440786	0.210199	0.696811	0.667478	0.298104	0.989007	0.0426322	0.43977	0.00822012	0.359277	0.482016	0.0476509	0.00741794	0.480882	0.410907	0.436744		1.2802	1.1377	1.5361	1.1123	0.8297	0.8938
1116			fumarate	0.67	0.6	0.89	0.82	0.88	1.07	1.03	1.25	1.5		0.125554	0.0825297	0.0664656	0.0247463	0.747149	0.665516	0.882788	0.327074	0.658958	0.271757	0.560419	0.630958	0.673461	0.989007	0.447047	0.55588	0.579881	0.45409	0.269496	0.0287775	0.716643	0.624446	0.439744	0.44874		1.4914	1.0013	0.8945	1.535	1.2533	1.3462
1117			malate	1.02	1.22	1.2	1.37	1.39	1.02	0.69	0.93	0.79		0.448643	0.21474	0.0708275	0.0260491	0.280124	0.425609	0.394399	0.187395	0.276641	0.151963	0.783657	0.680274	0.450461	0.989007	0.497687	0.567283	0.199079	0.396234	0.126963	0.0149299	0.234661	0.581836	0.831742	0.557899		1.2968	1.3198	1.5788	0.8938	1.2215	1.2455
1122			tricarballylate	0.62	0.68	1.09	0.8	1.09	1.35	0.8	1.03	1.28		0.0411933	0.033245	0.0372422	0.0151119	0.963696	0.718025	0.439055	0.199497	0.662446	0.272509	0.24117	0.454513	0.296684	0.989007	0.846606	0.663876	0.18343	0.396234	0.134372	0.0156422	0.787342	0.630615	0.205837	0.318109		1.1971	0.7445	0.8082	0.9545	0.7664	1.0359
1127			2-methylcitrate/homocitrate	1.2	1.27	1.06	1.18	1.07	0.91	1.26	1.23	1.06		0.190637	0.113266	0.27331	0.0836823	0.825912	0.681396	0.209617	0.124772	0.355981	0.181578	0.771586	0.67766	0.296591	0.989007	0.318153	0.516183	0.364642	0.410498	0.16486	0.0186296	0.193901	0.581836	0.995316	0.600354		0.8474	1.0202	1.0801	1.0707	1.2583	1.148
1131		Oxidative Phosphorylation	phosphate	0.39	0.55	1.43	0.44	0.52	1.16	0.8	0.92	0.75		1.64395e-05	4.01368e-05	0.00802926	0.00407257	0.0360247	0.14601	1.04635e-05	2.80085e-05	0.000714287	0.00152622	0.227336	0.445459	0.552291	0.989007	0.480582	0.561754	0.181166	0.396234	9.889e-08	5.68e-08	0.269508	0.581836	0.737929	0.536182		2.1721	0.8384	1.2016	1.7429	0.775	0.8983
1133	Lipid	Fatty Acid Synthesis	malonylcarnitine	0.7	0.64	0.92	0.6	0.65	1.08	0.82	0.71	0.83		0.0359512	0.0301883	0.0267536	0.0114075	0.896544	0.702005	0.000741265	0.00132718	0.00278142	0.00471731	0.739922	0.675506	0.447045	0.989007	0.0547858	0.43977	0.127522	0.396234	0.000198764	5.92852e-05	0.0743284	0.581836	0.554763	0.484471		1.3874	0.9683	0.8898	1.1419	0.6865	0.7418
1134			malonate	1.13	1.05	0.93	0.99	1.1	1.11	0.6	0.53	0.63		0.456385	0.217729	0.619217	0.165525	0.802705	0.677356	0.855612	0.320248	0.390996	0.194263	0.303326	0.498658	0.105918	0.848909	0.0440296	0.43977	0.152842	0.396234	0.624201	0.0599171	0.0721132	0.581836	0.635822	0.505392		1.5268	1.7242	1.5987	0.9175	0.9116	1.0129
1148		Short Chain Fatty Acid	valerate (5:0)	1.08	1.03	0.95	1.19	1.13	0.96	0.76	0.83	0.84		0.405548	0.199369	0.410439	0.117122	0.99301	0.724269	0.883151	0.327074	0.732831	0.292875	0.629755	0.6518	0.570348	0.989007	0.368672	0.530493	0.261448	0.40625	0.783928	0.0734239	0.34837	0.581836	0.710268	0.528084		1.0274	1.1132	1.0545	0.7779	0.9242	0.8828
1149		Medium Chain Fatty Acid	caproate (6:0)	3.45	3.01	0.87	1.52	1.58	1.04	1.17	0.51	0.61		3.78891e-06	1.06054e-05	9.93687e-06	1.40047e-05	0.752528	0.665516	0.0374568	0.0360378	0.0682615	0.0559624	0.845151	0.698795	0.678997	0.989007	0.112514	0.44682	0.123155	0.396234	4.164e-06	1.867e-06	0.213808	0.581836	0.0412591	0.162295		0.4941	1.7067	1.4878	0.5777	0.8756	0.9134
1150			heptanoate (7:0)	1	0.74	0.74	1.39	1.52	1.09	0.26	0.36	0.54		0.869356	0.349835	0.339593	0.0996789	0.427679	0.524138	0.445766	0.200735	0.545455	0.240079	0.896988	0.705072	0.0632618	0.848909	0.107216	0.44682	0.15373	0.396234	0.804265	0.0748244	0.0945511	0.581836	0.540401	0.476369		3.3711	3.3671	2.49	0.8792	1.2201	1.3323
1151			caprylate (8:0)	0.88	0.79	0.91	0.66	0.67	1.01	0.78	0.59	0.66		0.0626003	0.0474875	0.0421383	0.0167669	0.853522	0.692677	0.00243385	0.00372175	0.0188885	0.0215361	0.502558	0.598457	0.240478	0.989007	0.0354998	0.411239	0.143467	0.396234	0.00128697	0.000304218	0.0568434	0.581836	0.630788	0.505392		1.5695	1.3735	1.2448	1.2221	0.8045	0.8157
1153			caprate (10:0)	0.28	0.32	1.14	0.36	0.33	0.92	0.85	1.08	0.87		2e-11	1.2e-10	2.8e-10	8.3e-10	0.363837	0.484175	3.52e-09	1.381e-08	1.195e-08	4.769e-08	0.910906	0.709375	0.109459	0.848909	0.968028	0.694328	0.501143	0.436738	8e-15	8e-15	0.264351	0.581836	0.448652	0.451607		3.113	0.8717	0.9936	2.6345	0.9383	0.8612
1157			5-dodecenoate (12:1n7)	0.64	0.45	0.7	1.23	0.55	0.45	0.76	1.47	0.94		0.16499	0.101344	0.0143744	0.00673577	0.254757	0.411168	0.475685	0.210975	0.109007	0.0780482	0.347695	0.526279	0.578052	0.989007	0.965097	0.694328	0.855409	0.530754	0.0195139	0.00307519	0.879842	0.651014	0.81523	0.552563		1.9841	1.2706	0.8935	1.515	1.8697	0.8393
1160		Long Chain Fatty Acid	myristoleate (14:1n5)	0.51	0.48	0.93	1.07	0.63	0.59	0.81	1.69	1.07		0.000116926	0.000240932	2.68473e-05	3.34914e-05	0.624879	0.618222	0.0817431	0.0651907	0.0152845	0.0185993	0.412904	0.562625	0.335891	0.989007	0.347511	0.525151	0.515502	0.43962	1.46532e-05	5.88641e-06	0.787519	0.630615	0.168464	0.289297		1.7894	0.9133	0.8503	1.4475	1.5429	0.9128
1164			palmitate (16:0)	0.75	0.66	0.87	0.83	0.75	0.9	1.14	1.26	1.3		0.0955317	0.0669262	0.00514588	0.00283602	0.211819	0.377044	0.241972	0.137433	0.0692477	0.0565999	0.469746	0.579186	0.772011	0.989007	0.457575	0.557773	0.251724	0.404688	0.00600627	0.00114726	0.304061	0.581836	0.774911	0.54753		1.1922	0.8957	0.7832	1.3588	1.1258	1.017
1165			palmitoleate (16:1n7)	0.46	0.45	0.98	0.5	0.49	0.97	1.23	1.34	1.33		3.90102e-06	1.07942e-05	6.3397e-07	1.12545e-06	0.553377	0.586866	2.53763e-06	7.37701e-06	3.54902e-06	1.05832e-05	0.913352	0.709375	0.387743	0.989007	0.444701	0.55588	0.279555	0.408338	3.7e-10	2.7e-10	0.271702	0.581836	0.942766	0.597255		1.78	0.8195	0.8022	2.1813	1.1005	1.0669
1167			margarate (17:0)	0.68	0.59	0.86	0.82	0.79	0.97	1	1.2	1.34		0.0233396	0.0215956	0.00124729	0.000819511	0.261968	0.413329	0.119493	0.0847914	0.0949225	0.0707217	0.855775	0.69922	0.840505	0.989007	0.677451	0.612051	0.25667	0.404916	0.00208072	0.000466463	0.548262	0.613439	0.496055	0.465221		1.2916	0.8844	0.7644	1.2877	1.059	1.0225
1168			10-heptadecenoate (17:1n7)	0.53	0.53	1	0.61	0.59	0.97	1.15	1.32	1.28		0.000432592	0.000730722	0.000289003	0.000242535	0.889576	0.701494	0.000872699	0.00154208	0.000991651	0.00194997	0.923113	0.710574	0.52721	0.989007	0.397862	0.540844	0.393977	0.410498	2.32378e-06	1.09942e-06	0.275632	0.581836	0.976719	0.598737		1.5071	0.7976	0.8011	1.7318	1.0564	1.0228
1170			stearate (18:0)	0.81	0.7	0.86	0.85	0.78	0.92	1.06	1.12	1.2		0.148259	0.0934028	0.0139883	0.00660517	0.275034	0.421761	0.307581	0.16164	0.119664	0.0834759	0.552111	0.626605	0.993322	0.998899	0.711617	0.618003	0.448323	0.421284	0.0196755	0.00309363	0.599459	0.613439	0.814642	0.552563		1.2356	0.999	0.8636	1.3159	1.1225	1.0327
1172			oleate/vaccenate (18:1)	0.66	0.68	1.02	0.64	0.69	1.07	1.15	1.11	1.17		0.0141307	0.0146625	0.00605817	0.00321408	0.73682	0.661096	0.0155903	0.0175621	0.0164724	0.0195195	0.939215	0.715067	0.816527	0.989007	0.790447	0.644795	0.640741	0.475884	0.000549146	0.000141348	0.661531	0.616551	0.975304	0.598737		1.3253	0.8779	0.8947	1.5235	0.9778	1.0465
1179			nonadecanoate (19:0)	0.8	0.78	0.98	0.82	0.8	0.97	1.07	1.1	1.09		0.137959	0.0885883	0.0453717	0.0180147	0.580967	0.598916	0.188653	0.115392	0.141064	0.0947912	0.828854	0.695669	0.972829	0.997581	0.861045	0.668848	0.669986	0.481561	0.0381733	0.00543632	0.779009	0.630594	0.938711	0.595889		1.2158	0.9722	0.9524	1.2966	1.0659	1.0356
1180			10-nonadecenoate (19:1n9)	0.6	0.6	0.99	0.48	0.7	1.44	1.31	1.05	1.54		0.00733473	0.00842298	0.00187608	0.00116624	0.608775	0.610529	0.00139738	0.00238836	0.0372591	0.0357268	0.250209	0.460404	0.422036	0.989007	0.769883	0.638028	0.0994323	0.396234	0.000114918	3.72459e-05	0.21892	0.581836	0.486555	0.465089		1.4294	0.8641	0.8513	1.8728	0.9083	1.31
1182			trans-nonadecenoate (tr 19:1)*	1.09	1.19	1.1	1.12	0.93	0.83	1.06	1.09	0.82		0.844902	0.341888	0.622726	0.165905	0.76648	0.66921	0.70418	0.279968	0.415287	0.200323	0.65076	0.6518	0.984888	0.998899	0.641004	0.595101	0.301499	0.409145	0.969071	0.0883824	0.511259	0.606736	0.646338	0.508511		1.1578	1.2623	1.383	1.2228	1.3706	1.1388
1183			arachidate (20:0)	0.8	0.78	0.97	0.88	0.88	1	1.03	1.13	1.17		0.128167	0.0837226	0.0558686	0.0214446	0.6774	0.642982	0.295658	0.159137	0.325508	0.170357	0.981933	0.724628	0.886366	0.989007	0.800198	0.647595	0.555126	0.45132	0.0859165	0.0107973	0.755197	0.629673	0.809451	0.551749		1.1826	0.948	0.9183	1.2201	1.0758	1.0749
1186			eicosenoate (20:1)	0.82	0.76	0.94	0.77	0.86	1.11	1.28	1.2	1.43		0.128384	0.0837226	0.0345148	0.0142558	0.524759	0.57043	0.0566206	0.0493795	0.173655	0.110878	0.616553	0.650773	0.466694	0.989007	0.678098	0.612051	0.207214	0.396234	0.0226199	0.00348561	0.308605	0.581836	0.717828	0.530278		1.1374	0.9271	0.8689	1.4502	1.1128	1.2402
1190			behenate (22:0)*	0.76	0.8	1.06	0.87	0.9	1.03	0.86	0.98	0.96		0.0402114	0.0327253	0.130261	0.0445363	0.564786	0.591754	0.240377	0.136815	0.351569	0.180686	0.840046	0.697708	0.621879	0.989007	0.819133	0.651548	0.956007	0.554685	0.0625756	0.00833105	0.891073	0.651177	0.801807	0.551553		1.3104	0.9927	1.0476	1.1211	0.9723	1.0057
1191			erucate (22:1n9)	0.85	0.83	0.98	1.02	0.88	0.86	1.2	1.43	1.26		0.264234	0.145673	0.198434	0.0634945	0.861127	0.694066	0.360561	0.177235	0.306438	0.164812	0.883352	0.703281	0.454135	0.989007	0.358494	0.529774	0.362112	0.410498	0.207276	0.0228289	0.251615	0.581836	0.984241	0.598737		1.1974	1.0218	0.999	1.4338	1.4578	1.2546
1194			nervonate (24:1n9)*	0.67	0.64	0.96	1.13	0.93	0.82	0.68	1.15	0.98		0.138576	0.0886816	0.131042	0.0447206	0.975809	0.720264	0.809519	0.307846	0.588548	0.24875	0.756421	0.67766	0.558233	0.989007	0.637767	0.595101	0.82587	0.524982	0.297598	0.0311948	0.96015	0.671089	0.646375	0.508511		1.5814	1.0575	1.0195	1.0745	1.2178	0.999
1199		Polyunsaturated Fatty Acid (n3 and n6)	hexadecadienoate (16:2n6)	0.43	0.48	1.12	0.58	0.51	0.88	1	1.34	1.05		5.62569e-06	1.4725e-05	2.35433e-05	2.9772e-05	0.639037	0.628097	5.04974e-05	0.000116686	4.63781e-05	0.000123385	0.835154	0.69676	0.843557	0.989007	0.440724	0.55588	0.825684	0.524982	1.306e-08	8.11e-09	0.605288	0.613439	0.847538	0.561454		1.9008	0.8218	0.9168	1.9063	1.0996	0.9649
1204			eicosapentaenoate (EPA; 20:5n3)	1.74	1.55	0.89	1.55	1.47	0.95	1.21	1.07	1.14		7.4706e-05	0.000163826	0.00325874	0.00191608	0.192646	0.361503	0.00718632	0.00943135	0.0402265	0.0379154	0.544174	0.621297	0.257454	0.989007	0.937715	0.687807	0.668632	0.481561	2.74145e-05	1.02431e-05	0.532716	0.608534	0.517737	0.47243		0.6975	1.2131	1.0807	0.8405	1.304	1.2349
1205			docosapentaenoate (n3 DPA; 22:5n3)	0.37	0.31	0.84	0.82	0.69	0.85	0.66	1.48	1.49		0.0113645	0.0122289	0.00215926	0.00132886	0.526544	0.57043	0.28131	0.153678	0.0828964	0.064783	0.467917	0.578624	0.839951	0.989007	0.233813	0.475439	0.294185	0.408886	0.00285652	0.00060524	0.324368	0.581836	0.474315	0.46102		2.3889	0.8753	0.7335	1.5812	1.2922	1.0959
1206			docosahexaenoate (DHA; 22:6n3)	1.17	0.84	0.72	1.27	1.07	0.84	1.17	1.27	1.47		0.217394	0.125072	0.752011	0.193642	0.124346	0.29671	0.416489	0.192548	0.55295	0.242469	0.173568	0.410926	0.409494	0.989007	0.640807	0.595101	0.577275	0.45409	0.113249	0.0136167	0.405092	0.600831	0.951762	0.597255		1.1049	1.2935	0.9327	1.29	1.642	1.3741
1211			linoleate (18:2n6)	0.21	0.27	1.3	0.22	0.3	1.36	1.31	1.39	1.45		5e-11	2.5e-10	1.27e-09	3.26e-09	0.256522	0.411617	4e-11	2e-10	8.3e-09	3.411e-08	0.142811	0.387438	0.287493	0.989007	0.310398	0.516183	0.194933	0.396234	3e-15	3e-15	0.149112	0.581836	0.95564	0.597255		3.0872	0.6437	0.8386	4.0494	0.8939	1.2185
1213			linolenate [alpha or gamma; (18:3n3 or 6)]	0.04	0.05	1.32	0.05	0.06	1.4	1.14	1.41	1.49		0	0	0	0	0.0904408	0.238415	0	0	0	0	0.0119887	0.0982549	0.495812	0.989007	0.267253	0.51044	0.0814025	0.396234	0	0	0.160605	0.581836	0.519963	0.47243		17.5487	0.6572	0.8701	20.0871	0.9254	1.2959
1215			dihomo-linolenate (20:3n3 or n6)	0.35	0.24	0.69	0.65	0.5	0.76	0.87	1.63	1.82		0.00037108	0.000637945	1.49924e-05	2.03529e-05	0.286538	0.429876	0.0316983	0.031858	0.00818575	0.0116298	0.517588	0.605745	0.809325	0.989007	0.190321	0.453919	0.10688	0.396234	7.02858e-06	3.0529e-06	0.17921	0.581836	0.307378	0.380041		2.1864	0.7618	0.5222	1.9053	1.242	0.9492
1216			arachidonate (20:4n6)	0.73	0.61	0.83	0.62	0.58	0.94	1.26	1.07	1.21		0.0720096	0.0533163	0.00542424	0.00292824	0.274785	0.421761	0.006061	0.00815234	0.000922242	0.00184016	0.421701	0.565844	0.343264	0.989007	0.940953	0.687807	0.777248	0.512926	0.000131331	4.11131e-05	0.558429	0.613439	0.737353	0.536182		1.3366	0.9767	0.8091	1.6875	1.0453	0.9813
1217			adrenate (22:4n6)	1.39	0.79	0.57	0.94	1.06	1.13	1.12	0.75	1.51		0.238421	0.135558	0.464091	0.130234	0.0605137	0.19034	0.880506	0.326991	0.622636	0.258743	0.727673	0.675506	0.79022	0.989007	0.489332	0.565626	0.174772	0.396234	0.497941	0.0491552	0.624724	0.613439	0.291744	0.374841		0.9606	1.336	0.7557	1.0781	1.0085	1.1425
1218			docosapentaenoate (n6 DPA; 22:5n6)	1.5	1.04	0.7	1.37	1.02	0.75	1.19	1.08	1.16		0.12322	0.0812204	0.801691	0.203595	0.193293	0.361503	0.329892	0.166706	0.55877	0.243385	0.132641	0.378989	0.618052	0.989007	0.969419	0.694328	0.779735	0.512926	0.096401	0.0119209	0.932752	0.664398	0.827244	0.557899		1.0242	1.5374	1.07	1.2152	1.6664	1.2422
1219			docosadienoate (22:2n6)	0.71	0.66	0.93	1.04	0.85	0.82	1.12	1.65	1.45		0.145925	0.0923673	0.100983	0.0357167	0.844705	0.688689	0.489661	0.214748	0.28972	0.15787	0.68852	0.666173	0.464038	0.989007	0.17212	0.453919	0.24741	0.404688	0.135408	0.01572	0.153229	0.581836	0.848666	0.561454		1.2255	0.8682	0.809	1.3779	1.43	1.1758
1220			dihomo-linoleate (20:2n6)	0.43	0.39	0.9	0.78	0.71	0.91	0.75	1.36	1.36		0.00228719	0.00316436	0.000817292	0.000578138	0.711817	0.652408	0.0688733	0.0569616	0.0598848	0.0507826	0.88844	0.70443	0.701184	0.989007	0.422151	0.552713	0.335922	0.410498	0.000439923	0.000118501	0.522181	0.606736	0.468911	0.459679		2.0157	0.8625	0.7795	1.5079	1.1699	1.0638
1222			mead acid (20:3n9)	1.32	1.15	0.88	1.82	1.24	0.69	0.71	0.98	0.77		0.265506	0.146098	0.422906	0.120419	0.750359	0.665516	0.0360314	0.0350405	0.263609	0.147188	0.344241	0.524855	0.154638	0.932996	0.523773	0.571939	0.262022	0.40625	0.0758709	0.00972838	0.18129	0.581836	0.755652	0.541699		1.0484	1.3791	1.2085	0.7434	1.3504	0.9254
1267		Fatty Acid Hydroxyl Fatty Acid	PAHSA (16:0/OH-18:0)	0.6	0.59	0.99	0.48	0.5	1.05	1.41	1.12	1.19		0.0392414	0.0321157	0.048009	0.0188993	0.926598	0.71331	0.00748221	0.00954176	0.0385252	0.0366816	0.567247	0.633527	0.524996	0.989007	0.883341	0.674372	0.621561	0.469709	0.00236693	0.000515655	0.60354	0.613439	0.878848	0.571837		1.0633	0.6382	0.6304	1.4997	0.7138	0.7483
1268			LAHSA (18:2/OH-18:0)*	0.41	0.37	0.92	0.32	0.49	1.52	1.3	1.01	1.69		4.29956e-05	9.6836e-05	0.000117818	0.000115704	0.736662	0.661096	1.81109e-05	4.61922e-05	0.00169053	0.003145	0.181375	0.417691	0.42016	0.989007	0.537655	0.57415	0.193783	0.396234	1.1323e-07	6.398e-08	0.28201	0.581836	0.744384	0.536182		2.011	0.8222	0.753	2.614	0.8344	1.2689
1269			OAHSA (18:1/OH-18:0)	0.74	0.53	0.71	0.56	0.64	1.13	1.42	1.08	1.72		0.0913159	0.0648672	0.00121813	0.00080321	0.083081	0.230437	0.179378	0.112519	0.402006	0.198344	0.642682	0.6518	0.885885	0.989007	0.693752	0.614092	0.0620014	0.394125	0.0125177	0.00209813	0.327146	0.581836	0.159469	0.288034		1.411	1.0417	0.7437	2.0024	1.1293	1.2784
1274		Fatty Acid, Branched	13-methylmyristate (i15:0)	0.37	0.21	0.55	1.07	0.56	0.52	0.66	1.87	1.76		1.08826e-06	3.25959e-06	3.07e-09	7.27e-09	0.0563564	0.182446	0.187987	0.115273	0.00282317	0.00475839	0.0627321	0.273706	0.296144	0.989007	0.184394	0.453919	0.193581	0.396234	1.632e-08	9.95e-09	0.550438	0.613439	0.00330821	0.0661967		3.0951	1.1589	0.6393	2.0284	2.1727	1.1272
1277			15-methylpalmitate (i17:0)	0.6	0.49	0.83	1.26	0.83	0.66	0.77	1.63	1.3		0.0044951	0.00546441	0.000609046	0.000453412	0.47015	0.549093	0.653784	0.263026	0.2409	0.13884	0.453319	0.578196	0.319901	0.989007	0.262775	0.503692	0.296651	0.409145	0.00425201	0.000846708	0.591818	0.613439	0.131617	0.263417		1.6041	0.9563	0.7909	1.2335	1.5549	1.0259
1280			17-methylstearate (i19:0)	0.75	0.65	0.86	0.99	0.98	0.98	0.86	1.13	1.29		0.154478	0.0961063	0.00736074	0.00382449	0.173223	0.34619	0.414126	0.19211	0.623638	0.258764	0.766719	0.67766	0.669673	0.989007	0.936434	0.687807	0.162184	0.396234	0.0708391	0.00924033	0.629362	0.613439	0.264388	0.360023		1.3165	0.9938	0.8577	1.1287	1.1202	1.1031
1290		Fatty Acid, Dicarboxylate	glutarate (C5-DC)	1.51	1.29	0.86	1.35	1.42	1.05	1.03	0.92	1.13		0.209995	0.122023	0.407517	0.116649	0.66359	0.637068	0.494366	0.215463	0.233605	0.135452	0.586794	0.637978	0.688824	0.989007	0.440636	0.55588	0.897339	0.538723	0.269568	0.0287775	0.613201	0.613439	0.781677	0.548655		0.8631	1.3007	1.1156	0.8898	1.1986	1.2608
1293			3-methylglutarate/2-methylglutarate	0.85	0.81	0.95	0.94	0.79	0.84	0.96	1.06	0.94		0.392831	0.195247	0.285505	0.0865549	0.827584	0.681759	0.437256	0.199014	0.0875476	0.0673005	0.322901	0.509786	0.997079	0.9997	0.938423	0.687807	0.507864	0.438178	0.142763	0.0164265	0.760075	0.630055	0.82297	0.556989		1.0459	0.8891	0.8459	1.006	0.9453	0.7978
1294			2-hydroxyglutarate	1.41	1.59	1.12	1.16	1.35	1.16	0.91	0.74	0.77		0.0174434	0.0175971	0.00178176	0.00112658	0.381176	0.498712	0.763506	0.296151	0.179707	0.113145	0.288536	0.482789	0.882747	0.989007	0.0903838	0.44682	0.132811	0.396234	0.00761113	0.00139197	0.171319	0.581836	0.251609	0.352595		0.8657	1.2242	1.3753	0.787	0.9096	1.0586
1296			adipate (C6-DC)	0.87	0.75	0.87	0.84	0.87	1.04	0.87	0.85	1.01		0.693858	0.293865	0.148649	0.049539	0.287532	0.430202	0.0845185	0.0664244	0.0902342	0.0689727	0.971079	0.719664	0.50532	0.989007	0.125712	0.44682	0.386331	0.410498	0.0802139	0.0102099	0.233648	0.581836	0.602311	0.501722		1.2207	1.0604	0.9212	1.0659	0.8976	0.9307
1298			2-hydroxyadipate	0.95	0.81	0.85	0.97	0.74	0.77	0.82	0.84	0.76		0.44413	0.212932	0.136249	0.0459569	0.457678	0.543703	0.555242	0.237467	0.150791	0.100046	0.376048	0.540546	0.293788	0.989007	0.36318	0.530493	0.304698	0.409145	0.121363	0.0144177	0.196015	0.581836	0.989373	0.599915		1.295	1.2302	1.0427	1.0629	1.0289	0.7916
1299			3-hydroxyadipate*	3.03	2.81	0.93	3.2	3.02	0.94	1.05	1.11	1.13		2.70192e-06	7.69616e-06	9.13402e-06	1.29722e-05	0.690651	0.645333	5.66236e-05	0.000129733	0.000405825	0.000925424	0.626193	0.6518	0.75613	0.989007	0.71901	0.619329	0.670665	0.481561	1.584e-08	9.74e-09	0.848889	0.645523	0.691602	0.523399		0.389	1.179	1.0919	0.4098	1.3108	1.2361
1303			pimelate (C7-DC)	1.14	1.01	0.89	1.02	0.9	0.88	0.92	0.82	0.82		0.133363	0.0861313	0.66011	0.174106	0.281796	0.426227	0.703242	0.279968	0.0908117	0.0689727	0.179393	0.414841	0.657923	0.989007	0.0654035	0.43977	0.0421139	0.376109	0.231918	0.025342	0.0745896	0.581836	0.248206	0.352595		1.0148	1.1544	1.0247	0.937	0.9523	0.8405
1306			suberate (C8-DC)	1.1	1.05	0.95	0.93	0.95	1.03	0.88	0.74	0.8		0.17296	0.104364	0.423298	0.120419	0.564997	0.591754	0.146439	0.0965625	0.206945	0.124435	0.888587	0.70443	0.436792	0.989007	0.0110466	0.385576	0.0368272	0.376109	0.927612	0.0849355	0.037185	0.581836	0.122835	0.257775		1.0896	1.2009	1.142	0.9596	0.8908	0.9135
1309			azelate (C9-DC)	0.66	0.58	0.88	0.62	0.51	0.83	0.89	0.83	0.78		0.000753897	0.00121686	5.91456e-05	6.20447e-05	0.388146	0.502041	3.86146e-05	9.32112e-05	1.33135e-06	4.05928e-06	0.203116	0.43281	0.463777	0.989007	0.145687	0.44682	0.0802705	0.396234	2.016e-08	1.208e-08	0.10937	0.581836	0.573862	0.488182		1.4696	0.9747	0.8576	1.3073	0.8086	0.6717
1311			sebacate (C10-DC)	0.94	0.77	0.82	0.88	0.84	0.96	0.86	0.81	0.94		0.549728	0.247239	0.0705736	0.0260491	0.215631	0.381378	0.217016	0.127547	0.139739	0.0943282	0.763494	0.67766	0.288392	0.989007	0.110237	0.44682	0.426389	0.410498	0.0712592	0.00924774	0.122176	0.581836	0.797621	0.551553		1.1786	1.1062	0.9122	1.0137	0.8919	0.855
1312			undecanedioate (C11-DC)	0.73	0.61	0.84	0.83	0.68	0.82	0.98	1.11	1.09		0.00232024	0.00319486	5.75925e-06	8.7877e-06	0.0476124	0.163481	0.0282753	0.0289559	0.000269255	0.000646597	0.0723911	0.285916	0.778463	0.989007	0.636513	0.595057	0.579881	0.45409	5.8669e-07	3.0889e-07	0.749703	0.628585	0.692594	0.523399		1.2283	0.9021	0.7533	1.204	1.003	0.8196
1315			dodecanedioate (C12-DC)	0.9	0.68	0.76	1.23	0.95	0.77	0.75	1.02	1.04		0.539351	0.245196	0.0225869	0.00981212	0.0861366	0.233747	0.290186	0.157296	0.491283	0.226608	0.0929087	0.323616	0.163754	0.932996	0.802366	0.647595	0.789392	0.513073	0.0388948	0.00550522	0.442912	0.604564	0.405251	0.433737		1.1976	1.074	0.8115	0.8937	1.0949	0.8446
1316			tetradecanedioate (C14-DC)	0.54	0.49	0.91	1.21	0.86	0.72	0.65	1.46	1.14		0.00129744	0.00194307	0.000259367	0.000220673	0.574773	0.595858	0.272414	0.149997	0.441526	0.210199	0.0728004	0.285916	0.0543159	0.828861	0.0802525	0.44682	0.511017	0.439146	0.00718313	0.00134195	0.828504	0.638446	0.0077463	0.0824607		1.5472	0.8339	0.7596	1.0058	1.2151	0.8697
1317			hexadecanedioate (C16-DC)	0.63	0.55	0.87	0.83	0.77	0.93	0.83	1.09	1.17		0.000273287	0.000512258	5.70863e-06	8.78306e-06	0.203723	0.369767	0.0737068	0.0599511	0.114621	0.0812832	0.87906	0.703281	0.312705	0.989007	0.746625	0.631522	0.238673	0.403304	3.54511e-05	1.26919e-05	0.84409	0.643761	0.0496666	0.179983		1.5016	0.9508	0.8234	1.2531	1.0383	0.9614
1318			dodecenedioate (C12:1-DC)*	1.16	1.01	0.87	1.46	1.26	0.87	0.75	0.95	0.94		0.462599	0.219971	0.871267	0.217084	0.565969	0.591754	0.149886	0.0981174	0.316762	0.167885	0.692431	0.666486	0.164833	0.932996	0.329596	0.518094	0.385184	0.410498	0.304454	0.0317696	0.224098	0.581836	0.802458	0.551553		1.0943	1.2701	1.105	0.8232	1.2032	1.0412
1319			hexadecenedioate (C16:1-DC)*	0.38	0.46	1.2	0.75	0.42	0.56	1.03	2.03	0.95		0.000199908	0.00038464	0.00433343	0.00245419	0.27778	0.424796	0.124156	0.0866386	0.0112472	0.0148158	0.252794	0.460404	0.925479	0.990653	0.0505874	0.43977	0.905681	0.541475	0.000197219	5.90779e-05	0.37645	0.595221	0.151546	0.280101		1.4366	0.5444	0.6555	1.482	1.1062	0.6244
1321			octadecenedioate (C18:1-DC)*	0.58	0.57	0.99	0.82	0.79	0.96	0.82	1.16	1.12		5.1185e-07	1.58204e-06	3.03553e-06	4.91614e-06	0.561273	0.591754	0.0857977	0.06704	0.0937384	0.0700744	0.980719	0.724628	0.227036	0.989007	0.222895	0.475101	0.382304	0.410498	2.3004e-06	1.09942e-06	0.736412	0.626034	0.00806284	0.0824607		1.4611	0.8445	0.8328	1.1923	0.9771	0.9368
1358		Fatty Acid, Amino	2-aminoheptanoate	8.35	7.26	0.87	1.54	1.4	0.91	2.3	0.43	0.44		8.02271e-06	2.02687e-05	5.35776e-06	8.38294e-06	0.89489	0.701702	0.030501	0.030769	0.117886	0.082448	0.57686	0.636608	0.924373	0.990653	0.174291	0.453919	0.0934021	0.396234	5.62211e-06	2.48865e-06	0.278629	0.581836	0.0334868	0.141086		0.3021	2.5234	2.1923	0.6956	1.073	0.9732
1376		Fatty Acid Metabolism (also BCAA Metabolism)	butyrylglycine	1.46	2.08	1.43	0.78	0.98	1.25	2.45	1.31	1.15		0.0295185	0.0260676	0.00186744	0.00116479	0.280618	0.425609	0.827169	0.311461	0.87941	0.325564	0.953672	0.715738	0.307848	0.989007	0.887209	0.675196	0.430615	0.411802	0.053368	0.00728665	0.97471	0.673269	0.0922854	0.22978		0.6492	0.9461	1.3502	1.588	1.2391	1.5521
1379			propionylglycine	0.46	0.64	1.4	0.54	0.6	1.12	1.08	1.27	1.03		0.000666645	0.00108204	0.0191619	0.00854542	0.209208	0.375898	0.00197608	0.00312423	0.00535378	0.00820797	0.809005	0.687715	0.603509	0.989007	0.401255	0.541456	0.996728	0.564668	3.80688e-05	1.34298e-05	0.545613	0.613439	0.775617	0.54753		1.6184	0.7385	1.0314	1.7531	0.9409	1.0577
1381			methylmalonate (MMA)	0.5	0.52	1.05	0.6	0.7	1.17	0.87	1.04	1.17		2.9183e-07	9.3173e-07	8.1654e-07	1.42222e-06	0.735894	0.661096	3.00674e-05	7.3233e-05	0.00371353	0.00610733	0.144118	0.387438	0.356619	0.989007	0.956058	0.692271	0.413449	0.410498	4.31e-09	2.85e-09	0.988487	0.673533	0.176486	0.293645		1.6994	0.8496	0.889	1.475	0.886	1.0381
1390		Fatty Acid Metabolism(Acyl Glycine)	valerylglycine	0.7	1.09	1.55	0.59	0.72	1.22	1.25	1.06	0.84		0.201334	0.117934	0.777317	0.1987	0.121447	0.292313	0.00710587	0.00937125	0.0131263	0.0167229	0.89423	0.70506	0.992091	0.998899	0.522489	0.571708	0.222384	0.396924	0.0202267	0.00315177	0.508204	0.606736	0.129101	0.2629		1.1226	0.7877	1.2204	1.4081	0.8378	1.0202
1391			hexanoylglycine	2.08	3.2	1.54	0.86	1.18	1.37	1.96	0.81	0.72		0.00297862	0.0038982	5.22107e-05	5.67221e-05	0.165927	0.340827	0.681055	0.271974	0.223624	0.131739	0.406227	0.560377	0.945058	0.990653	0.222575	0.475101	0.147472	0.396234	0.000951386	0.000234462	0.343973	0.581836	0.0574062	0.190071		0.4427	0.9216	1.4188	0.8671	0.7444	1.0195
1396			N-palmitoylglycine	1.12	0.82	0.73	1.26	1.11	0.89	0.74	0.83	1.01		0.288214	0.155394	0.252706	0.0784138	0.0314408	0.140366	0.105453	0.0768457	0.667579	0.274062	0.252445	0.460404	0.0916038	0.848909	0.217686	0.469634	0.689303	0.483622	0.0508775	0.00700163	0.150203	0.581836	0.53487	0.476134		1.278	1.4359	1.0478	0.9452	1.1884	1.0531
1398			N-oleoylglycine	0.97	0.54	0.56	1.55	1.36	0.88	0.5	0.8	1.26		0.623656	0.271657	0.0410797	0.0164521	0.0130415	0.0786877	0.0275882	0.028577	0.210912	0.125788	0.356485	0.52838	0.0286951	0.768528	0.319326	0.516183	0.885935	0.534362	0.0422412	0.0059186	0.218032	0.581836	0.0707394	0.213244		1.228	1.1883	0.663	0.6126	0.9521	0.8353
1405		Fatty Acid Metabolism(Acyl Carnitine)	acetylcarnitine (C2)	0.43	0.51	1.19	0.63	0.58	0.92	0.5	0.74	0.57		0.0138735	0.0144472	0.0275556	0.0117224	0.772703	0.670471	0.187367	0.115273	0.192449	0.118222	0.97067	0.719664	0.742853	0.989007	0.579276	0.581906	0.75273	0.504453	0.0143741	0.00237847	0.823668	0.638446	0.66338	0.5132		3.7469	1.5991	1.9001	1.8663	1.1817	1.0833
1408			3-hydroxybutyrylcarnitine (2)	0.77	0.69	0.9	0.62	0.58	0.94	1.47	1.18	1.24		0.094046	0.0664815	0.00405579	0.00231113	0.184146	0.355561	0.00172883	0.00284999	0.00658273	0.00960376	0.713011	0.674596	0.051279	0.823442	0.540882	0.57415	0.0509866	0.393559	0.000273562	7.85606e-05	0.0492708	0.581836	0.393662	0.429322		1.0625	0.8185	0.7332	1.5648	0.9666	0.9071
1415			5-dodecenoylcarnitine (C12:1)	1.02	1.08	1.06	0.59	0.47	0.8	0.99	0.57	0.43		0.906204	0.360173	0.201664	0.0640645	0.164465	0.340827	0.183464	0.1139	0.0141296	0.0177511	0.209198	0.436656	0.440682	0.989007	0.121652	0.44682	0.137201	0.396234	0.027904	0.00414367	0.160237	0.581836	0.514361	0.47243		1.2518	1.2774	1.3551	1.2424	0.7323	0.5843
1417			laurylcarnitine (C12)	1.64	1.66	1.01	0.84	0.55	0.66	1.4	0.72	0.47		0.0454675	0.0362912	0.365924	0.106131	0.254581	0.411168	0.625801	0.255958	0.476917	0.221004	0.241405	0.454513	0.91632	0.990653	0.190111	0.453919	0.180205	0.396234	0.14528	0.0166884	0.239982	0.581836	0.429146	0.44483		0.8344	1.3677	1.3838	1.171	0.9805	0.6449
1418			myristoylcarnitine (C14)	0.99	0.84	0.84	0.72	0.5	0.69	1.1	0.8	0.66		0.591276	0.260419	0.348435	0.101789	0.144568	0.319701	0.414271	0.19211	0.0344757	0.0334243	0.168391	0.408022	0.610806	0.989007	0.136671	0.44682	0.150242	0.396234	0.0600173	0.00803663	0.15916	0.581836	0.552349	0.483281		1.0221	1.0137	0.8559	1.1235	0.8101	0.562
1420			palmitoylcarnitine (C16)	2.26	1.94	0.86	1.19	0.9	0.76	1.36	0.72	0.63		0.000163642	0.000321245	0.00298005	0.00177483	0.310339	0.45092	0.298129	0.159137	0.954994	0.343699	0.344689	0.524855	0.770061	0.989007	0.0893254	0.44682	0.0980195	0.396234	0.00261371	0.00056063	0.227886	0.581836	0.05014	0.180279		0.7987	1.8012	1.5483	1.0847	1.2892	0.977
1421			palmitoleoylcarnitine (C16:1)*	0.73	0.59	0.81	0.62	0.53	0.86	0.72	0.62	0.65		0.289655	0.155844	0.0322335	0.0134035	0.255841	0.411617	0.0107169	0.0129347	0.011766	0.0152768	0.946237	0.715738	0.126836	0.848909	0.00685308	0.379418	0.0596555	0.394125	0.00366401	0.000749134	0.0122615	0.539636	0.512971	0.47243		1.735	1.2616	1.018	1.2564	0.7765	0.6658
1422			stearoylcarnitine (C18)	0.76	0.71	0.93	0.7	0.56	0.8	1.02	0.94	0.81		0.0314542	0.0272129	0.00441029	0.00249008	0.427456	0.524138	0.00932051	0.0116122	0.000139728	0.000341593	0.111774	0.346069	0.861915	0.989007	0.650641	0.598656	0.354734	0.410498	3.19025e-05	1.14877e-05	0.561573	0.613439	0.620847	0.502515		1.3092	1.0009	0.9262	1.3387	0.9403	0.7504
1423			linoleoylcarnitine (C18:2)*	0.69	0.68	0.99	0.41	0.31	0.76	1.46	0.87	0.67		0.246242	0.13838	0.172669	0.0562246	0.832684	0.682911	0.000195726	0.000407041	0.000565955	0.00124861	0.83914	0.697708	0.73838	0.989007	0.0657968	0.43977	0.131386	0.396234	0.000547404	0.000141348	0.205477	0.581836	0.0901074	0.22978		1.5039	1.0311	1.0197	2.1984	0.8964	0.6847
1426			oleoylcarnitine (C18:1)	1.06	1.06	1	0.58	0.46	0.8	1.5	0.81	0.65		0.835852	0.340921	0.982091	0.238828	0.818382	0.677356	0.0179383	0.0199577	0.00308408	0.00513436	0.433051	0.566807	0.666899	0.989007	0.216698	0.469634	0.117303	0.396234	0.0735503	0.00948332	0.352513	0.582224	0.0626601	0.203474		1.1503	1.2178	1.216	1.7203	0.9914	0.7903
1428			myristoleoylcarnitine (C14:1)*	0.87	0.69	0.8	0.65	0.56	0.86	0.81	0.61	0.65		0.730731	0.305915	0.107346	0.0375359	0.20016	0.367303	0.0996898	0.0734376	0.136334	0.0927211	0.920767	0.709748	0.111895	0.848909	0.0174662	0.408384	0.12695	0.396234	0.0889067	0.0111101	0.0374098	0.581836	0.541809	0.476369		1.4386	1.2479	0.9947	1.1716	0.7568	0.6512
1436			octadecanedioylcarnitine (C18-DC)*	0.51	0.45	0.87	0.84	0.69	0.82	0.5	0.82	0.77		0.0574581	0.0440468	0.00552528	0.0029741	0.327484	0.458939	0.132467	0.089533	0.0463952	0.0425279	0.562269	0.631174	0.118757	0.848909	0.192353	0.453919	0.293171	0.408791	0.00363275	0.000746936	0.134134	0.581836	0.855125	0.562103		2.3062	1.185	1.0335	1.1539	0.9734	0.7934
1437			octadecenedioylcarnitine (C18:1-DC)*	0.67	0.68	1.02	1.05	0.94	0.9	0.44	0.7	0.61		0.953173	0.369411	0.250632	0.0780326	0.274979	0.421761	0.858286	0.3205	0.845919	0.320601	0.981818	0.724628	0.102986	0.848909	0.0911328	0.44682	0.255535	0.404916	0.605109	0.0584884	0.105094	0.581836	0.717413	0.530278		2.0487	1.364	1.3936	0.9075	0.9489	0.855
1438			arachidoylcarnitine (C20)*	0.75	0.69	0.91	0.8	0.7	0.87	1.01	1.08	1.03		0.338667	0.174472	0.167116	0.0549983	0.662085	0.637068	0.244326	0.13819	0.244093	0.13995	0.962739	0.718524	0.848475	0.989007	0.989743	0.698396	0.741813	0.500655	0.159496	0.0181118	0.807026	0.633347	0.963651	0.598737		1.2815	0.9616	0.8784	1.2948	1.0392	0.9053
1441			behenoylcarnitine (C22)*	0.75	0.67	0.9	1.04	0.81	0.78	0.83	1.16	1.01		0.102893	0.0710079	0.0172839	0.00782125	0.415214	0.52162	0.892917	0.329338	0.273683	0.151245	0.222363	0.445459	0.442013	0.989007	0.590036	0.581906	0.844553	0.528956	0.0518347	0.00711926	0.98962	0.673533	0.423935	0.441562		1.2897	0.9628	0.865	1.0749	1.1215	0.8756
1444			eicosenoylcarnitine (C20:1)*	0.62	0.52	0.83	0.83	0.56	0.68	1.01	1.35	1.09		0.000834078	0.00131702	9.08978e-06	1.29722e-05	0.134524	0.305209	0.0971784	0.0723948	0.000277069	0.000653791	0.021661	0.142021	0.863896	0.989007	0.189872	0.453919	0.459063	0.428426	8.4259e-07	4.3572e-07	0.396879	0.600831	0.395711	0.429901		1.5595	0.9735	0.8127	1.5753	1.3125	0.8891
1445			erucoylcarnitine (C22:1)*	0.51	0.59	1.17	0.82	0.63	0.77	0.94	1.52	1		0.00123761	0.00188257	0.0209633	0.00921521	0.280163	0.425609	0.304531	0.160804	0.01555	0.0187541	0.132001	0.378989	0.974047	0.997581	0.0251497	0.409645	0.810472	0.520287	0.00176131	0.000401329	0.307079	0.581836	0.125116	0.258981		1.4509	0.7339	0.858	1.3634	1.115	0.8556
1448			docosapentaenoylcarnitine (C22:5n3)*	0.41	0.43	1.05	0.72	0.76	1.05	0.62	1.1	1.1		0.000230133	0.000437008	0.00168468	0.00106885	0.487194	0.556456	0.0214786	0.0231348	0.0815576	0.0639642	0.606673	0.644327	0.351603	0.989007	0.995144	0.698396	0.925381	0.546494	0.000115227	3.72459e-05	0.699915	0.620403	0.42791	0.444549		2.5204	1.0243	1.0731	1.5501	1.1235	1.1751
1451			lignoceroylcarnitine (C24)*	0.79	0.73	0.92	1.37	1.07	0.78	0.65	1.11	0.94		0.0115243	0.0123551	0.000588982	0.000443845	0.273595	0.421761	0.00603453	0.00815234	0.260476	0.146342	0.104865	0.336891	0.0193123	0.768528	0.715566	0.618003	0.960557	0.555769	0.110516	0.0133585	0.456471	0.606736	0.000574778	0.0370434		1.4164	1.125	1.0364	0.9145	1.2533	0.9755
1461		Carnitine Metabolism	deoxycarnitine	0.68	0.76	1.12	0.78	0.91	1.17	0.87	1	1.04		0.000181328	0.000351218	0.00323267	0.00190683	0.312434	0.45215	0.00728641	0.00947075	0.32582	0.170357	0.0904173	0.318924	0.277645	0.989007	0.95335	0.692271	0.591286	0.459689	7.89826e-05	2.61383e-05	0.797827	0.632261	0.338857	0.397151		1.3174	0.8922	1.0034	1.1425	0.889	1.0405
1462			carnitine	1.63	1.58	0.97	0.77	1.24	1.6	0.4	0.19	0.31		0.951067	0.369411	0.66962	0.175611	0.62572	0.618222	0.826704	0.311461	0.262421	0.146827	0.185375	0.420541	0.119424	0.848909	0.0974213	0.44682	0.292598	0.408791	0.379998	0.0386656	0.0973414	0.581836	0.798643	0.551553		2.4467	3.9964	3.8663	0.9703	0.7488	1.1999
1467		Ketone Bodies	3-hydroxybutyrate (BHBA)	1.4	1.64	1.17	0.89	1.68	1.88	0.72	0.46	0.73		0.269646	0.147815	0.133885	0.0454388	0.6822	0.644469	0.407306	0.1903	0.386643	0.19358	0.101372	0.331867	0.747418	0.989007	0.0243146	0.409645	0.362836	0.410498	0.197669	0.0218747	0.0475793	0.581836	0.377687	0.418367		1.1409	1.5989	1.8742	0.8173	0.7302	1.3756
1470		Fatty Acid Metabolism (Acyl Choline)	palmitoylcholine	0.92	1.37	1.48	0.53	0.57	1.07	2.13	1.23	0.88		0.782472	0.324209	0.183291	0.0591616	0.110845	0.27394	0.00937743	0.0116295	0.0143758	0.0178947	0.947968	0.715738	0.12561	0.848909	0.916918	0.683675	0.420763	0.410498	0.114879	0.0137651	0.748907	0.628585	0.0270791	0.129818		0.866	0.7982	1.1842	1.8473	0.9793	1.0445
1471			oleoylcholine	0.86	1.76	2.04	0.43	0.55	1.28	3.3	1.66	1.04		0.278006	0.150974	0.040342	0.0161918	0.00268445	0.0232201	0.000906419	0.001581	0.0124147	0.0158909	0.402333	0.558179	0.032942	0.768528	0.394323	0.540217	0.681159	0.482734	0.00381881	0.00077601	0.329758	0.581836	0.00713909	0.0824607		0.6491	0.5585	1.1401	2.1436	0.9261	1.1822
1476			stearoylcholine*	0.77	1.3	1.68	0.37	0.49	1.33	2.31	1.09	0.87		0.115759	0.077673	0.371115	0.107395	0.0164945	0.0913121	0.00016715	0.000355825	0.00077498	0.00163023	0.715686	0.674596	0.159547	0.932996	0.956155	0.692271	0.29179	0.408791	0.000986825	0.000242336	0.87964	0.651014	0.0088764	0.0876977		0.7704	0.5961	1.0029	1.7783	0.6521	0.87
1482		Fatty Acid, Monohydroxy	4-hydroxybutyrate (GHB)	1.05	1.63	1.55	0.58	0.62	1.07	0.72	0.39	0.27		0.484933	0.227352	0.983113	0.238828	0.498127	0.557087	0.0106014	0.0128526	0.0153898	0.0186438	0.963095	0.718524	0.939384	0.990653	0.324729	0.516183	0.208958	0.396234	0.0530337	0.00725526	0.402184	0.600831	0.174356	0.292858		1.6236	1.703	2.6443	1.1628	0.6711	0.7163
1483			alpha-hydroxycaproate	3.94	4.25	1.08	2.75	2.18	0.79	1.06	0.74	0.55		0.000133514	0.000271264	0.000878432	0.000612008	0.517704	0.568642	0.0120086	0.0141772	0.0958106	0.0710082	0.409847	0.561204	0.680574	0.989007	0.13457	0.44682	0.1082	0.396234	5.22144e-05	1.77879e-05	0.164152	0.581836	0.373953	0.418367		0.5174	2.0368	2.1986	0.5489	1.5113	1.1984
1484			2-hydroxyheptanoate*	7.22	6.11	0.85	2.38	1.67	0.7	1.71	0.56	0.47		3.23e-09	1.342e-08	1.104e-08	2.456e-08	0.675581	0.642982	0.00747093	0.00954176	0.052494	0.0462496	0.475615	0.585127	0.392556	0.989007	0.139324	0.44682	0.107306	0.396234	6.23e-09	4.01e-09	0.407805	0.600831	0.000809135	0.0370434		0.38	2.745	2.3205	0.6498	1.5459	1.0852
1486			2-hydroxydecanoate	1.36	1.05	0.77	1.57	1.26	0.81	0.83	0.96	1		0.0123505	0.0130483	0.717581	0.185553	0.0292279	0.134835	0.00984897	0.0121585	0.0749614	0.0605406	0.436314	0.566807	0.383888	0.989007	0.405034	0.543122	0.827392	0.525177	0.00230855	0.000504518	0.495032	0.606736	0.497389	0.465221		1.0121	1.3735	1.0606	0.8379	1.3156	1.0598
1488			2-hydroxymyristate	0.67	0.41	0.61	2.6	1.28	0.49	0.64	2.49	2		0.207961	0.121083	0.00910962	0.00449701	0.148281	0.324358	0.0840968	0.0664244	0.582822	0.247936	0.256395	0.463929	0.405383	0.989007	0.0948698	0.44682	0.0658607	0.396234	0.160499	0.0181961	0.221601	0.581836	0.0457064	0.17242		1.5926	1.0609	0.6482	1.0144	2.6386	1.2964
1489			2-hydroxynervonate*	0.28	0.24	0.86	1.03	0.66	0.64	0.42	1.56	1.16		0.000349196	0.000607512	9.57278e-05	9.60539e-05	0.66099	0.637068	0.318822	0.164494	0.0476634	0.0428279	0.287162	0.482789	0.08492	0.848909	0.51764	0.570529	0.927982	0.546494	0.000156774	4.84235e-05	0.655699	0.616551	0.107956	0.247186		3.233	0.8905	0.7646	1.3479	1.3852	0.8875
1491			2-hydroxypalmitate	0.61	0.4	0.66	1.74	1.15	0.66	0.57	1.61	1.62		0.0536805	0.0414793	0.00146431	0.000941475	0.153999	0.326301	0.17033	0.108352	0.925299	0.337034	0.21938	0.444587	0.128743	0.854179	0.281653	0.5137	0.243518	0.403304	0.0606027	0.00809941	0.750256	0.628585	0.0279425	0.129898		1.9355	1.1801	0.7805	1.0941	1.9002	1.2609
1493			2-hydroxystearate	0.35	0.36	1.02	1.33	1.01	0.77	0.47	1.8	1.35		0.000876609	0.00136929	0.000740914	0.000532267	0.952732	0.716167	0.183685	0.1139	0.508306	0.231047	0.529705	0.614555	0.0387959	0.768528	0.0594019	0.43977	0.165878	0.396234	0.105895	0.0129338	0.585366	0.613439	0.00212985	0.0551606		2.0676	0.7214	0.7366	0.9798	1.2983	0.9941
1494			2-hydroxybehenate	0.54	0.51	0.95	0.88	0.81	0.92	0.59	0.97	0.94		0.00404252	0.00501425	0.00250232	0.00150979	0.858157	0.694066	0.369479	0.179983	0.188223	0.116264	0.642301	0.6518	0.123673	0.848909	0.943386	0.68864	0.875103	0.532182	0.00492266	0.00096641	0.490766	0.606736	0.268503	0.362765		1.9694	1.054	1.003	1.1697	1.0268	0.9463
1498			3-hydroxysuberate	1.11	1.01	0.91	1.07	0.98	0.91	0.99	0.95	0.95		0.101937	0.0705152	0.824192	0.208449	0.154361	0.326301	0.180444	0.112912	0.410502	0.200323	0.634164	0.6518	0.59828	0.989007	0.479	0.561754	0.880604	0.533103	0.107463	0.0130794	0.600802	0.613439	0.798548	0.551553		0.9776	1.0858	0.9911	0.9651	1.0331	0.9435
1499			3-hydroxyhexanoate	2.94	2.8	0.95	1.23	1.28	1.05	1.12	0.47	0.51		0.000914267	0.00142048	0.00118354	0.0007832	0.926877	0.71331	0.592227	0.248235	0.775316	0.303157	0.818105	0.689966	0.522142	0.989007	0.14567	0.44682	0.127243	0.396234	0.00976201	0.00170459	0.339907	0.581836	0.049576	0.179983		0.5888	1.7324	1.6474	0.6605	0.8101	0.8484
1500			3-hydroxyoctanoate	1.09	0.9	0.83	1.53	1.13	0.74	0.61	0.86	0.77		0.668905	0.284542	0.724044	0.186962	0.436464	0.527285	0.03863	0.0366418	0.296683	0.160695	0.321644	0.509786	0.0297069	0.768528	0.428974	0.55588	0.328386	0.410498	0.187316	0.0209291	0.0804146	0.581836	0.435547	0.447433		1.0683	1.1598	0.9571	0.6521	0.9964	0.7399
1501			3-hydroxydecanoate	1.54	1.48	0.96	1.03	0.8	0.78	1.22	0.81	0.66		0.0182647	0.0180496	0.0165501	0.00752608	0.967244	0.718156	0.880001	0.326991	0.216784	0.128996	0.169151	0.408089	0.319557	0.989007	0.194217	0.453919	0.0091801	0.359277	0.192034	0.0213532	0.0928415	0.581836	0.0381003	0.153814		0.7222	1.1141	1.0715	0.8795	0.9062	0.7036
1502			3-hydroxyoleate*	0.84	0.71	0.84	0.84	0.96	1.14	0.9	0.89	1.22		0.915378	0.36166	0.372322	0.107575	0.431	0.525545	0.543314	0.233155	0.800037	0.308283	0.740005	0.675506	0.854741	0.989007	0.504103	0.567283	0.679432	0.482734	0.716511	0.0676565	0.82263	0.638446	0.731721	0.536182		1.1882	1.0008	0.8383	1.0649	0.8954	1.0242
1503			3-hydroxysebacate	0.74	0.63	0.86	0.68	0.55	0.8	1.02	0.94	0.88		0.00668544	0.00775008	0.000109854	0.000109254	0.149524	0.324358	0.000393606	0.000771111	2.26911e-06	6.84165e-06	0.0685919	0.281078	0.733537	0.989007	0.58654	0.581906	0.355185	0.410498	1.0627e-07	6.054e-08	0.594376	0.613439	0.562775	0.485026		1.2722	0.9352	0.8006	1.2949	0.8834	0.7074
1504			3-hydroxylaurate	0.92	1.01	1.1	0.88	0.87	0.99	0.87	0.83	0.75		0.75417	0.313469	0.755065	0.193888	0.532761	0.574914	0.129429	0.0885866	0.187703	0.116264	0.8829	0.703281	0.434952	0.989007	0.121726	0.44682	0.0709635	0.396234	0.423767	0.0425584	0.111421	0.581836	0.474818	0.46102		1.1928	1.0936	1.2033	1.0337	0.9093	0.903
1509			5-hydroxyhexanoate	1.84	1.03	0.56	1.34	0.86	0.64	0.65	0.48	0.55		0.434926	0.209904	0.829288	0.209131	0.3208	0.454541	0.384151	0.183493	0.683593	0.279027	0.216815	0.444587	0.254036	0.989007	0.288278	0.5137	0.200073	0.396234	0.262369	0.0281386	0.106138	0.581836	0.977444	0.598737		1.2479	2.2927	1.2823	0.8141	1.0918	0.701
1510			5-hydroxydecanoate	1.27	0.98	0.77	0.9	0.85	0.94	1.05	0.74	0.91		0.0726383	0.0535638	0.862432	0.215464	0.0504988	0.168407	0.188032	0.115273	0.083913	0.064874	0.627813	0.6518	0.898739	0.989007	0.0457725	0.43977	0.320247	0.410498	0.196206	0.0217475	0.247789	0.581836	0.0923663	0.22978		0.9602	1.2223	0.9402	1.0079	0.9104	0.8594
1514			8-hydroxyoctanoate	0.78	0.87	1.12	0.69	0.72	1.04	0.99	0.88	0.82		0.0143029	0.0147687	0.180939	0.0585046	0.233255	0.39869	0.000476773	0.0009207	0.00184499	0.00336012	0.741801	0.675506	0.895164	0.989007	0.120368	0.44682	0.0186769	0.359277	0.000173223	5.30329e-05	0.00151641	0.480882	0.33728	0.397151		1.2126	0.942	1.0561	1.1996	0.8276	0.8616
1520			13-HODE + 9-HODE	0.39	0.35	0.89	0.38	0.38	0.99	0.97	0.93	1.04		3.34e-09	1.365e-08	2.2e-10	6.7e-10	0.344813	0.465841	4.5e-10	1.94e-09	1.159e-08	4.694e-08	0.431897	0.566807	0.827649	0.989007	0.436572	0.55588	0.526934	0.444864	2e-14	2e-14	0.879245	0.651014	0.469441	0.459679		2.2733	0.8942	0.796	2.1959	0.8322	0.8267
1532			10-hydroxystearate	0.55	0.49	0.9	0.7	0.61	0.88	1.11	1.42	1.38		0.000319291	0.000569117	5.61164e-05	6.0236e-05	0.558358	0.589888	0.00243661	0.00372175	0.00598131	0.0089674	0.83316	0.696138	0.722183	0.989007	0.391359	0.540118	0.166986	0.396234	3.7649e-06	1.71012e-06	0.294083	0.581836	0.572387	0.487832		1.5047	0.825	0.7439	1.6702	1.1716	1.0261
1538			hydroxystearate sulfate	1.1	0.72	0.66	1.12	0.92	0.82	0.9	0.92	1.14		0.351847	0.179657	0.205765	0.0651624	0.0320533	0.140898	0.490095	0.214748	0.892344	0.328559	0.42542	0.565844	0.841179	0.989007	0.690125	0.613747	0.480985	0.433441	0.117858	0.0140729	0.955816	0.671089	0.596255	0.49984		1.1134	1.2257	0.8064	1.0016	1.1224	0.9222
1542			2-hydroxyarachidate*	0.48	0.44	0.92	0.84	0.79	0.94	0.61	1.07	1.09		0.000598131	0.000987383	0.00032463	0.000266379	0.832465	0.682911	0.259608	0.144714	0.16898	0.108404	0.763264	0.67766	0.0957785	0.848909	0.772346	0.639076	0.83612	0.526849	0.00076483	0.000190513	0.616937	0.613439	0.127138	0.260055		2.0614	0.9898	0.9137	1.26	1.0587	0.992
1544		Fatty Acid, Dihydroxy	12,13-DiHOME	0.46	0.46	0.98	0.66	0.59	0.9	0.82	1.16	1.06		9.28e-09	3.549e-08	5.69e-09	1.297e-08	0.867781	0.694066	0.000351193	0.000698138	0.000421434	0.000945132	0.927242	0.711786	0.0369389	0.768528	0.382575	0.536487	0.364417	0.410498	2.8e-10	2.1e-10	0.882237	0.651014	0.0239698	0.12395		2.0033	0.9269	0.9129	1.6387	1.0775	0.9675
1545			9,10-DiHOME	0.62	0.58	0.94	0.76	0.66	0.88	0.95	1.16	1.08		2.6848e-07	8.667e-07	4.433e-08	9.408e-08	0.55185	0.58637	0.000688063	0.0012569	0.000121079	0.000301434	0.460557	0.578196	0.528737	0.989007	0.137469	0.44682	0.189301	0.396234	1.51e-09	1.04e-09	0.32995	0.581836	0.133874	0.264586		1.4665	0.9075	0.8574	1.391	1.0553	0.9243
1638		Endocannabinoid	oleoyl ethanolamide	0.85	0.81	0.95	0.5	0.66	1.32	1.15	0.67	0.93		0.31515	0.166879	0.208431	0.0658937	0.794521	0.677169	8.396e-06	2.31623e-05	0.00500662	0.00780808	0.051759	0.249253	0.706022	0.989007	0.0379152	0.420919	0.473498	0.431821	0.000316855	8.87919e-05	0.345486	0.581836	0.0194171	0.115085		1.2209	1.0435	0.9914	1.3996	0.7019	0.9261
1642			stearoyl ethanolamide	1.22	1.06	0.87	1.19	1.28	1.08	0.92	0.89	1.11		0.0269824	0.0244218	0.697476	0.18137	0.0634551	0.198221	0.0746623	0.0602547	0.02419	0.0257421	0.558337	0.629886	0.467405	0.989007	0.288081	0.5137	0.457233	0.427796	0.0184422	0.00295316	0.67109	0.616551	0.193755	0.309831		0.958	1.1669	1.0136	0.8773	1.0411	1.1245
1646			arachidonoyl ethanolamide	2.3	2.4	1.04	1.38	2.04	1.47	1.05	0.63	0.89		1.58479e-05	3.90204e-05	7.12105e-06	1.06889e-05	0.793138	0.677169	0.364689	0.178292	0.000819678	0.00167176	0.0086971	0.0781764	0.899351	0.989007	0.0198672	0.408384	0.440755	0.417805	1.22669e-06	6.1776e-07	0.241328	0.581836	0.0217074	0.119982		0.6269	1.4418	1.5042	0.6585	0.9109	1.3426
1650			N-oleoyltaurine	1.33	1.26	0.94	0.67	0.8	1.2	1.19	0.6	0.76		0.0988905	0.0687996	0.201421	0.0640645	0.69645	0.645333	0.20146	0.121847	0.746583	0.29619	0.36125	0.529806	0.789541	0.989007	0.053387	0.43977	0.349199	0.410498	0.800358	0.0745608	0.271377	0.581836	0.120193	0.257042		0.9693	1.2881	1.217	1.1565	0.7737	0.9293
1651			N-stearoyltaurine	3.6	4.12	1.15	2.62	2.91	1.11	1.13	0.82	0.8		1.9362e-05	4.57348e-05	5.70133e-06	8.78306e-06	0.688754	0.645333	0.0050693	0.00717544	0.000950923	0.00188353	0.466813	0.578624	0.694119	0.989007	0.228629	0.475439	0.375457	0.410498	2.6936e-07	1.474e-07	0.441669	0.604564	0.355374	0.411741		0.4413	1.5884	1.8198	0.4969	1.3034	1.4473
1652			N-palmitoyltaurine	2.33	2.36	1.01	1.49	1.45	0.97	1.36	0.87	0.83		0.00013734	0.0002771	0.000176667	0.000156064	0.932154	0.713625	0.0547261	0.0483512	0.0581077	0.0494301	0.960826	0.718524	0.639617	0.989007	0.281854	0.5137	0.333203	0.410498	6.50028e-05	2.18236e-05	0.524683	0.606736	0.209077	0.319676		0.5543	1.2937	1.3084	0.752	1.1202	1.0867
1653			N-palmitoleoyltaurine*	1.2	1.11	0.93	0.72	0.71	0.99	1.02	0.62	0.66		0.397903	0.196608	0.195366	0.0627301	0.645333	0.628961	0.14964	0.0981174	0.438019	0.209263	0.532221	0.615373	0.864551	0.989007	0.299429	0.516183	0.35246	0.410498	0.740074	0.0696922	0.505178	0.606736	0.205785	0.318109		1.3344	1.5992	1.4827	1.3647	0.9873	0.9752
1654			N-linoleoyltaurine*	1.15	1.28	1.11	0.48	0.55	1.15	2.36	0.99	1.02		0.267511	0.146923	0.193629	0.0622805	0.843698	0.688689	0.0453165	0.0410282	0.0225252	0.0244499	0.697055	0.667478	0.200015	0.989007	0.613471	0.58538	0.404874	0.410498	0.691268	0.0655402	0.983768	0.673533	0.0250415	0.126646		0.6582	0.7572	0.8402	1.5533	0.7498	0.861
1656			linoleoyl ethanolamide	0.29	0.27	0.93	0.23	0.26	1.12	0.98	0.78	0.94		3.248e-08	1.165e-07	4.7e-09	1.098e-08	0.514289	0.568274	1.19e-09	4.88e-09	7.4e-09	3.087e-08	0.756874	0.67766	0.614197	0.989007	0.149947	0.44682	0.539486	0.449319	1.24e-13	1.17e-13	0.249405	0.581836	0.688486	0.522009		3.0795	0.9053	0.8377	3.0197	0.7055	0.7908
1657			arachidoyl ethanolamide (20:0)*	0.86	0.65	0.75	1.3	1.01	0.78	0.72	1.08	1.12		0.427522	0.208059	0.00222419	0.00136156	0.017332	0.094998	0.0644397	0.0542728	0.556117	0.24301	0.223176	0.445459	0.0554761	0.829965	0.869721	0.671672	0.282577	0.408338	0.0374817	0.00535979	0.768516	0.630055	0.0292368	0.132741		1.3991	1.2012	0.9056	1.0021	1.301	1.012
1658			behenoyl ethanolamide (22:0)*	0.7	0.53	0.75	1.32	0.94	0.72	0.62	1.17	1.11		0.068194	0.0509329	0.000372413	0.000301567	0.0471921	0.163481	0.18084	0.112912	0.822452	0.313899	0.285012	0.482789	0.0349591	0.768528	0.812656	0.651548	0.368232	0.410498	0.0317008	0.004609	0.675234	0.616551	0.0156757	0.112392		1.7468	1.2256	0.921	1.088	1.432	1.0253
1661			lignoceroyl ethanolamide (24:0)*	0.61	0.47	0.77	1.24	0.87	0.7	0.57	1.16	1.05		0.0049805	0.00597943	3.00317e-05	3.70151e-05	0.081397	0.229691	0.555998	0.237467	0.619334	0.257766	0.290865	0.482789	0.010116	0.768528	0.939433	0.687807	0.560965	0.451636	0.00323762	0.000679771	0.398482	0.600831	0.0108771	0.092634		1.8294	1.1178	0.8626	1.0475	1.3007	0.9082
1662			nervonoyl ethanolamide (24:1)*	0.6	0.45	0.74	1.28	0.88	0.68	0.53	1.13	1.04		0.0294106	0.0260515	0.000210267	0.000179727	0.0705745	0.211185	0.238457	0.136434	0.866256	0.32275	0.194764	0.423997	0.0194704	0.768528	0.879495	0.674372	0.615426	0.468349	0.0144782	0.00239	0.46845	0.606736	0.0172019	0.112636		2.018	1.2194	0.9035	1.0743	1.3768	0.9428
1663			palmitoleoyl ethanolamide*	1.82	1.72	0.94	1.06	1.42	1.34	1.13	0.66	0.94		0.00319211	0.00410366	0.00737444	0.00382449	0.749697	0.665516	0.321273	0.164508	0.183657	0.114137	0.0261136	0.16352	0.775817	0.989007	0.0145438	0.407896	0.499352	0.436738	0.0204952	0.00317936	0.24713	0.581836	0.0184141	0.115085		0.7353	1.3411	1.2635	0.8345	0.8854	1.1822
1665			ximenoyl ethanolamide (26:1)*	0.43	0.32	0.73	1.48	0.97	0.66	0.4	1.36	1.22		0.0249063	0.0228994	0.00056802	0.000431571	0.156536	0.327835	0.184203	0.113959	0.41335	0.200323	0.638691	0.6518	0.0239509	0.768528	0.701501	0.615836	0.291414	0.408791	0.135492	0.01572	0.72025	0.624636	0.00618218	0.0824607		1.4506	0.6253	0.4572	0.5749	0.8525	0.5593
1666			margaroyl ethanolamide*	1.18	1.01	0.85	1.23	1.32	1.07	0.78	0.81	1.01		0.179019	0.107684	0.909368	0.225448	0.217217	0.381743	0.243275	0.137884	0.114815	0.0812832	0.636401	0.6518	0.0778722	0.848909	0.0546253	0.43977	0.720177	0.491787	0.193677	0.0215015	0.0555886	0.581836	0.42396	0.441562		1.0119	1.1962	1.0215	0.7862	0.9655	1.0354
1667			N-oleoylserine	1.67	1.43	0.85	1.24	1.19	0.96	1.12	0.83	0.94		0.0314712	0.0272129	0.120032	0.0415783	0.52156	0.57043	0.889342	0.328911	0.89171	0.328559	0.78738	0.680327	0.48777	0.989007	0.340108	0.522618	0.513336	0.439392	0.250887	0.0271164	0.687071	0.617548	0.298445	0.375825		0.8753	1.4638	1.2509	0.9811	1.2196	1.1704
1668			N-stearoylserine*	1.22	1.18	0.96	1.09	1.19	1.09	0.96	0.85	0.97		0.323168	0.169175	0.592026	0.159335	0.647476	0.62994	0.946194	0.341436	0.867052	0.32275	0.816391	0.689966	0.897589	0.989007	0.54278	0.575018	0.903543	0.541459	0.789637	0.073859	0.808453	0.633347	0.746097	0.536521		1.0061	1.2299	1.1828	0.9616	1.0477	1.1453
1669			N-palmitoylserine	0.3	0.24	0.8	0.5	0.46	0.91	0.73	1.23	1.39		0.0111628	0.0121469	0.000516905	0.000399308	0.259909	0.413329	0.0132708	0.0152679	0.00891375	0.0122784	0.793886	0.682772	0.89422	0.989007	0.84966	0.663876	0.388495	0.410498	9.51701e-05	3.11982e-05	0.597541	0.613439	0.772003	0.54753		2.4102	0.7211	0.5772	1.7603	0.8847	0.8048
1671		Inositol Metabolism	myo-inositol	1.06	1.63	1.54	0.63	0.86	1.36	1.13	0.68	0.6		0.457275	0.217796	0.00472319	0.00265054	0.029726	0.136	0.0388978	0.0366418	0.722008	0.29026	0.0974284	0.329075	0.944579	0.990653	0.0577881	0.43977	0.0309858	0.359277	0.0269848	0.00405045	0.105899	0.581836	0.0490406	0.179983		1.0876	1.1478	1.7682	1.23	0.779	1.0582
1700		Phospholipid Metabolism	choline	1.47	1.46	0.99	0.92	0.99	1.07	1.35	0.85	0.91		0.00479329	0.00577855	0.0052696	0.00285311	0.971144	0.718156	0.0598561	0.0516067	0.256896	0.145233	0.478726	0.585286	0.224643	0.989007	0.0822492	0.44682	0.203485	0.396234	0.469645	0.0465603	0.48025	0.606736	0.00266958	0.0594121		0.7152	1.0508	1.0435	0.9624	0.8896	0.953
1701			choline phosphate	1.31	1.6	1.22	0.96	0.87	0.91	2.04	1.49	1.11		0.597522	0.26145	0.302645	0.0907083	0.61092	0.611247	0.321997	0.164508	0.406433	0.199801	0.901361	0.705524	0.103876	0.848909	0.431054	0.55588	0.572217	0.453826	0.897873	0.0826481	0.264556	0.581836	0.374561	0.418367		0.7553	0.9901	1.2049	1.5389	1.4767	1.3381
1704			glycerophosphorylcholine (GPC)	0.84	0.82	0.98	0.67	1.04	1.55	0.54	0.43	0.68		0.468913	0.221884	0.108906	0.0380094	0.367558	0.486785	0.0642512	0.0542728	0.570691	0.245037	0.214799	0.444587	0.767674	0.989007	0.0537257	0.43977	0.0957228	0.396234	0.314719	0.0326892	0.131006	0.581836	0.148725	0.279012		2.1413	1.7889	1.7575	1.1533	0.7746	1.2018
1708			glycerophosphoethanolamine	0.97	1.28	1.32	0.59	0.84	1.44	1.43	0.86	0.94		0.865455	0.348748	0.057682	0.0220034	0.0399899	0.151009	1.91756e-05	4.79163e-05	0.0252215	0.0264504	0.0213986	0.141971	0.377853	0.989007	0.145563	0.44682	0.204949	0.396234	0.00146961	0.00034273	0.492912	0.606736	0.00284005	0.0594121		0.8799	0.8547	1.1266	1.259	0.7377	1.0606
1709			glycerophosphoserine*	0.94	1.72	1.82	0.44	0.73	1.65	1.82	0.85	0.77		0.818071	0.335233	0.000648232	0.000478724	0.000333846	0.00543569	0.000232501	0.000476196	0.0480991	0.0430768	0.0667302	0.277409	0.0989902	0.848909	0.63492	0.595057	0.121911	0.396234	0.000613014	0.000155484	0.886028	0.651014	0.000885385	0.0370434		0.8124	0.7674	1.4003	1.478	0.6516	1.0775
1710			glycerophosphoinositol*	0.88	1.44	1.65	0.5	0.77	1.53	1.46	0.84	0.78		0.356544	0.180785	0.00783694	0.00399699	0.000629759	0.00850313	5.1294e-07	1.6708e-06	0.00955743	0.0129676	0.00331461	0.036945	0.164339	0.932996	0.12165	0.44682	0.0749546	0.396234	9.60176e-06	3.97198e-06	0.450965	0.606736	0.000431667	0.0370434		0.8708	0.7621	1.2562	1.2676	0.6388	0.9746
1711			trimethylamine N-oxide	0.87	0.74	0.85	0.72	0.73	1.02	1.49	1.23	1.48		0.343455	0.176301	0.028013	0.0118895	0.191478	0.361503	0.0146531	0.0165755	0.040344	0.0379154	0.737322	0.675506	0.107211	0.848909	0.480712	0.561754	0.102623	0.396234	0.00843279	0.0015027	0.138509	0.581836	0.419453	0.440738		1.1167	0.9749	0.8277	1.6647	1.1949	1.2231
1743		Phosphatidylcholine (PC)	1,2-dipalmitoyl-GPC (16:0/16:0)	1.26	1.78	1.41	0.77	1.19	1.56	1.85	1.13	1.24		0.0143347	0.0147687	1.97346e-05	2.58407e-05	0.0243028	0.121205	0.0841736	0.0664244	0.314125	0.167098	0.00986964	0.0859438	0.188689	0.985666	0.5595	0.581906	0.713389	0.489472	0.000357078	9.84752e-05	0.891481	0.651177	0.0075083	0.0824607		0.7206	0.9092	1.2805	1.3354	1.0231	1.5926
1744			1-palmitoyl-2-palmitoleoyl-GPC (16:0/16:1)*	0.58	0.83	1.44	0.35	0.58	1.65	2.25	1.36	1.57		9.32884e-05	0.000197838	0.251658	0.0782203	0.00257528	0.0229944	3.49e-09	1.381e-08	7.78024e-05	0.000201072	0.00450786	0.0465232	0.0403518	0.768528	0.466556	0.560049	0.491589	0.434722	2.04e-09	1.39e-09	0.215756	0.581836	0.0294194	0.132741		1.0451	0.606	0.8702	2.3561	0.8259	1.3653
1745			1-palmitoyl-2-stearoyl-GPC (16:0/18:0)	1.94	2.57	1.33	0.98	1.44	1.47	2.17	1.09	1.21		3.33011e-05	7.61829e-05	1.0757e-07	2.2067e-07	0.0662785	0.204324	0.290324	0.157296	0.00547692	0.00825681	0.0618205	0.273706	0.122217	0.848909	0.866408	0.671672	0.909474	0.541621	3.8707e-07	2.1016e-07	0.639917	0.613439	0.020759	0.119322		0.4622	0.8951	1.19	1.001	0.9767	1.439
1747			1-palmitoyl-2-oleoyl-GPC (16:0/18:1)	0.63	0.95	1.51	0.51	0.76	1.5	1.32	1.06	1.05		0.00276339	0.00366606	0.997205	0.241615	0.00278966	0.0236042	4.5278e-07	1.49281e-06	0.00546507	0.00825681	0.00532025	0.0529464	0.345008	0.989007	0.66966	0.60828	0.631464	0.471112	4.39e-07	2.3651e-07	0.988332	0.673533	0.0630585	0.203474		1.1085	0.6995	1.0586	1.4619	0.742	1.1159
1750			1-palmitoyl-2-linoleoyl-GPC (16:0/18:2)	0.27	0.43	1.61	0.25	0.41	1.6	1.23	1.17	1.16		9.23e-13	5.361e-12	1.0549e-07	2.1884e-07	0.000171015	0.00353978	2.4e-14	1.49e-13	3.3e-10	1.61e-09	0.00251421	0.0317648	0.376569	0.989007	0.872571	0.671925	0.817337	0.522258	0	0	0.767704	0.630055	0.269229	0.362765		2.0368	0.5453	0.8772	2.4977	0.6364	1.0166
1760			1-palmitoyl-2-arachidonoyl-GPC (16:0/20:4n6)	1.33	2.27	1.71	0.69	1.1	1.6	1.94	1.01	0.94		0.0396186	0.0323334	1.16305e-06	1.97e-06	0.000681394	0.00877239	0.00637071	0.00852649	0.907134	0.332651	0.00631145	0.0586234	0.0712461	0.848909	0.52787	0.57289	0.335176	0.410498	6.14159e-05	2.07195e-05	0.928107	0.66387	0.000465457	0.0370434		0.7233	0.9609	1.6422	1.4066	0.9676	1.5472
1766			1-palmitoyl-2-docosahexaenoyl-GPC (16:0/22:6)	1.3	1.38	1.06	0.96	1.55	1.62	1.22	0.9	1.37		0.0919494	0.0651579	0.0249348	0.0107311	0.545554	0.581914	0.815932	0.308951	0.0401968	0.0379154	0.0649454	0.276293	0.416461	0.989007	0.76366	0.63718	0.481154	0.433441	0.0122166	0.00206328	0.607075	0.613439	0.511179	0.472406		0.7039	0.913	0.9692	0.8585	0.8206	1.3306
1782			1-stearoyl-2-oleoyl-GPC (18:0/18:1)	1.25	1.67	1.34	0.91	1.26	1.39	1.37	0.99	1.03		0.0254118	0.0231444	0.000183883	0.00016014	0.0732161	0.216747	0.201226	0.121847	0.418546	0.201378	0.0458861	0.228327	0.280959	0.989007	0.40136	0.541456	0.502447	0.436745	0.00340968	0.000705244	0.872409	0.651014	0.0266255	0.129818		0.7579	0.9459	1.2646	1.0368	0.9409	1.3041
1793			1-stearoyl-2-arachidonoyl-GPC (18:0/20:4)	1.73	2.98	1.72	0.85	1.35	1.58	1.97	0.97	0.9		0.000661049	0.00107899	2.637e-08	5.728e-08	0.00175998	0.0170931	0.292	0.157887	0.14561	0.0975627	0.0165981	0.118592	0.10875	0.848909	0.414919	0.55	0.235779	0.403088	2.85879e-06	1.3334e-06	0.886639	0.651014	0.000722596	0.0370434		0.5817	1.0073	1.7309	1.1469	0.9795	1.5498
1806			1-oleoyl-2-linoleoyl-GPC (18:1/18:2)*	0.17	0.28	1.59	0.18	0.29	1.59	1.11	1.17	1.17		1.5e-14	1.17e-13	1.1e-10	3.7e-10	0.00115963	0.0133742	2e-15	1.2e-14	1e-11	8e-11	0.00274862	0.0333005	0.596431	0.989007	0.998598	0.698396	0.924402	0.546494	0	0	0.872201	0.651014	0.676523	0.515486		3.2957	0.5739	0.9099	3.6645	0.6717	1.0652
1817			1,2-dilinoleoyl-GPC (18:2/18:2)	0.06	0.09	1.51	0.06	0.1	1.59	0.97	1.06	1.12		0	0	0	0	0.000446516	0.00650491	0	0	0	0	0.000975147	0.0139347	0.949106	0.990653	0.923335	0.685269	0.868396	0.532182	0	0	0.940526	0.665719	0.956908	0.597255		10.7029	0.6147	0.9256	10.3382	0.6527	1.0364
1818			1-linoleoyl-2-linolenoyl-GPC (18:2/18:3)*	0.05	0.07	1.56	0.05	0.09	1.76	0.98	1.07	1.2		0	0	0	0	0.00027298	0.00472247	0	0	0	0	0.000148327	0.0030616	0.791794	0.989007	0.621077	0.587845	0.444085	0.419123	0	0	0.516605	0.606736	0.893341	0.575019		11.084	0.5059	0.7882	10.8618	0.5405	0.9487
1821			1-linoleoyl-2-arachidonoyl-GPC (18:2/20:4n6)*	1.54	2.97	1.94	0.67	1.1	1.63	2.33	1.02	0.86		0.0370213	0.0309083	3.1206e-07	6.0015e-07	0.000213318	0.00402558	0.150875	0.098342	0.318988	0.168407	0.0207575	0.141077	0.0212635	0.768528	0.968191	0.694328	0.275789	0.408338	1.43002e-05	5.77803e-06	0.624992	0.613439	0.00273425	0.0594121		0.4908	0.7538	1.4594	1.1453	0.7714	1.2546
1859		Phosphatidylethanolamine (PE)	1,2-dipalmitoyl-GPE (16:0/16:0)*	1.63	2.72	1.67	1.3	2	1.54	1.29	1.03	0.95		0.0500585	0.0392018	0.00058271	0.000440917	0.0883587	0.23733	0.202079	0.121949	0.0602405	0.0509251	0.493018	0.593844	0.533383	0.989007	0.995865	0.698396	0.386815	0.410498	0.00121594	0.000289398	0.897777	0.653934	0.480239	0.463351		0.5222	0.8524	1.4223	0.6733	0.8784	1.3498
1863			1-palmitoyl-2-oleoyl-GPE (16:0/18:1)	0.76	1.44	1.9	0.82	1.6	1.94	0.93	1.01	1.03		0.541797	0.245196	0.0306698	0.012811	0.00694386	0.0486589	0.165125	0.105538	0.183256	0.114137	0.0101016	0.0866102	0.750079	0.989007	0.430689	0.55588	0.424371	0.410498	0.0014167	0.000331503	0.469201	0.606736	0.802548	0.551553		1.0844	0.8234	1.5631	1.0077	0.8296	1.6121
1864			1-palmitoyl-2-linoleoyl-GPE (16:0/18:2)	0.36	0.48	1.35	0.34	0.7	2.08	1.71	1.62	2.49		3.79629e-06	1.06054e-05	0.00101564	0.000691936	0.067073	0.205143	2.94666e-06	8.47495e-06	0.00430188	0.00687	0.0283425	0.171498	0.712863	0.989007	0.746316	0.631522	0.563224	0.451636	1.835e-08	1.109e-08	0.637881	0.613439	0.936808	0.595502		1.8312	0.6518	0.8831	3.1298	1.0569	2.2015
1867			1-palmitoyl-2-arachidonoyl-GPE (16:0/20:4)*	1.71	2.71	1.58	0.9	1.34	1.48	1.88	0.99	0.93		0.0385717	0.0319274	0.000111747	0.000110329	0.0343822	0.14601	0.942159	0.340987	0.193207	0.118222	0.171242	0.410926	0.0677029	0.848909	0.96506	0.694328	0.507566	0.438178	0.00134329	0.000315386	0.602505	0.613439	0.112553	0.251187		0.3873	0.6637	1.0497	0.7275	0.6569	0.974
1884			1-stearoyl-2-arachidonoyl-GPE (18:0/20:4)	1.82	3.88	2.13	1.07	1.99	1.86	1.67	0.98	0.86		0.0358215	0.0301666	3.8408e-07	7.3105e-07	0.000272069	0.00472247	0.555622	0.237467	0.00828316	0.0116682	0.0324575	0.180611	0.419626	0.989007	0.940265	0.687807	0.30857	0.409145	1.05529e-06	5.3532e-07	0.909852	0.65719	0.0854494	0.226936		0.5	0.9106	1.9412	0.8338	0.8945	1.6633
1890			1-oleoyl-2-linoleoyl-GPE (18:1/18:2)*	0.21	0.37	1.81	0.26	0.61	2.36	0.99	1.24	1.61		7.68e-08	2.625e-07	4.54397e-05	5.14687e-05	0.0418994	0.152148	2.25209e-06	6.6908e-06	0.0234127	0.0251119	0.00428054	0.0451627	0.913796	0.990653	0.453477	0.55679	0.129541	0.396234	1.32e-09	9.3e-10	0.35175	0.582224	0.328575	0.393857		1.7383	0.3588	0.6485	1.7255	0.4438	1.0465
1897			1,2-dilinoleoyl-GPE (18:2/18:2)*	0.07	0.07	1	0.09	0.09	1	0.8	1	1		3.5e-14	2.52e-13	3.5e-14	2.46e-13	1	0.725544	1.09e-13	6.43e-13	1.27e-13	1.147e-12	0.69185	0.666486	0.636001	0.989007	1	0.698396	0.697481	0.483934	0	0	0.636134	0.613439	0.933632	0.594304		1.1947	0.0861	0.0861	0.9577	0.0861	0.0861
2018		Lysophospholipid	1-palmitoyl-GPC (16:0)	2.98	2.99	1.01	1.58	1.54	0.97	1.78	0.94	0.91		0.000363551	0.000628722	0.000136554	0.000127795	0.738893	0.661883	0.911102	0.334221	0.770173	0.302016	0.689785	0.66624	0.332788	0.989007	0.190346	0.453919	0.21159	0.396924	0.00604857	0.00114851	0.54209	0.613439	0.00962762	0.0876977		0.4081	1.2141	1.2213	0.7257	1.1433	1.114
2019			2-palmitoyl-GPC (16:0)*	3.97	4.11	1.04	1.88	1.65	0.88	2.11	1	0.85		2.13497e-06	6.26554e-06	1.4125e-06	2.34943e-06	0.892607	0.701702	0.0110616	0.0132914	0.0323906	0.0317313	0.728687	0.675506	0.166366	0.932996	0.765629	0.637434	0.565255	0.451636	5.5921e-07	2.9667e-07	0.84382	0.643761	0.04203	0.163927		0.3224	1.2785	1.3247	0.6796	1.2763	1.1205
2026			1-stearoyl-GPC (18:0)	2.1	2.76	1.32	0.99	1.23	1.24	2.14	1	0.95		0.000458931	0.000770733	7.30921e-06	1.08829e-05	0.172254	0.3455	0.463836	0.207087	0.863558	0.32275	0.382343	0.544966	0.213551	0.989007	0.335608	0.521392	0.240433	0.403304	0.00242268	0.000522884	0.742383	0.626034	0.00164727	0.0489783		0.503	1.0572	1.3907	1.0741	1.0592	1.3158
2028			1-oleoyl-GPC (18:1)	1.89	2.1	1.11	0.99	1.07	1.08	1.82	0.95	0.93		0.039221	0.0321157	0.00745339	0.00385461	0.48941	0.556456	0.0740644	0.0599511	0.465678	0.219007	0.30939	0.504621	0.320209	0.989007	0.192869	0.453919	0.281393	0.408338	0.316255	0.0327552	0.593077	0.613439	0.0144693	0.110986		0.5716	1.0804	1.201	1.0398	1.0291	1.1155
2031			1-linoleoyl-GPC (18:2)	1.36	1.46	1.08	0.98	0.98	1.01	1.4	1.01	0.94		0.338689	0.174472	0.106254	0.0372952	0.496	0.557087	0.0663635	0.0555987	0.207009	0.124435	0.59596	0.639807	0.441613	0.989007	0.370228	0.530493	0.338015	0.410498	0.668591	0.0635635	0.676451	0.616551	0.0729294	0.213244		0.7501	1.0205	1.0984	1.0503	1.0267	1.0335
2066			1-palmitoyl-GPE (16:0)	1.34	1.47	1.1	0.96	1.1	1.15	1.47	1.05	1.1		0.0700927	0.0522168	0.0204813	0.00904642	0.579592	0.598612	0.157002	0.10179	0.52071	0.232765	0.463798	0.578196	0.663558	0.989007	0.258827	0.497916	0.306366	0.409145	0.459699	0.0458359	0.529827	0.606736	0.0444824	0.16919		0.7922	1.0618	1.1656	1.164	1.1181	1.2831
2073			1-stearoyl-GPE (18:0)	1.59	2.26	1.42	0.83	1.25	1.52	2.01	1.04	1.11		0.0462869	0.0367434	0.00135691	0.000885235	0.165802	0.340827	0.140677	0.0936767	0.753816	0.297608	0.0863972	0.31266	0.418613	0.989007	0.304761	0.516183	0.420818	0.410498	0.0269174	0.00404908	0.703241	0.620403	0.0325957	0.141086		0.578	0.9172	1.3059	1.1595	0.9583	1.4548
2074			2-stearoyl-GPE (18:0)*	1.83	3.59	1.96	0.71	0.99	1.39	3.35	1.3	0.93		0.047265	0.0373159	0.000415995	0.000328222	0.0736492	0.216869	0.642305	0.260345	0.470358	0.219685	0.245968	0.459846	0.0210882	0.768528	0.595432	0.581906	0.938713	0.549817	0.00938674	0.00165152	0.223818	0.581836	0.0806349	0.219587		0.3214	0.5896	1.155	1.0754	0.7679	1.069
2075			1-oleoyl-GPE (18:1)	1.12	1.35	1.21	0.86	1	1.17	1.47	1.13	1.1		0.254074	0.141065	0.0159882	0.00732469	0.178697	0.352045	0.299609	0.159137	0.568901	0.245037	0.665173	0.65937	0.525652	0.989007	0.698404	0.615145	0.422984	0.410498	0.338035	0.0348035	0.839533	0.643479	0.0951515	0.235437		0.7845	0.8774	1.0588	1.156	0.9894	1.1601
2077			1-linoleoyl-GPE (18:2)*	1.48	1.46	0.99	1.23	1.15	0.94	1.23	1.01	0.96		0.0267442	0.0242818	0.0153472	0.00706608	0.814595	0.677356	0.580726	0.246142	0.831792	0.316573	0.458484	0.578196	0.593408	0.989007	0.713235	0.618003	0.381386	0.410498	0.114187	0.0137058	0.791274	0.630615	0.164231	0.288034		0.7275	1.0782	1.0647	0.8915	1.093	1.0273
2098			1-stearoyl-GPS (18:0)*	1.45	2.96	2.04	0.72	1.11	1.55	2.12	1.05	0.8		0.274449	0.149602	0.00102262	0.000694128	0.0184061	0.0998962	0.346684	0.172653	0.506059	0.230798	0.121198	0.36177	0.144273	0.89496	0.975509	0.696166	0.53794	0.449222	0.00783253	0.00141754	0.735553	0.626034	0.131854	0.263417		0.5836	0.8473	1.729	1.2382	0.887	1.3789
2104			1-palmitoyl-GPG (16:0)*	1.74	1.83	1.05	1.04	1.05	1.01	1.62	0.97	0.93		0.0214945	0.020265	0.0207592	0.00914728	0.988231	0.721734	0.604117	0.250792	0.530547	0.236404	0.896705	0.705072	0.541097	0.989007	0.3475	0.525151	0.314113	0.410498	0.344156	0.035329	0.616833	0.613439	0.0642851	0.203474		0.6528	1.1341	1.1926	1.0608	1.1029	1.111
2106			1-stearoyl-GPG (18:0)	1.13	1.13	1	0.8	0.88	1.1	1.76	1.25	1.37		0.494814	0.230388	0.621738	0.165881	0.848784	0.690998	0.441166	0.199785	0.647584	0.268289	0.775482	0.67766	0.0873862	0.848909	0.498663	0.567283	0.31422	0.410498	0.996784	0.0907907	0.167101	0.581836	0.577275	0.489276		0.796	0.8957	0.8974	1.4027	1.116	1.2302
2108			1-oleoyl-GPG (18:1)*	1.56	1.46	0.94	0.96	0.9	0.94	1.83	1.13	1.13		0.0310083	0.0270543	0.11187	0.0389702	0.541475	0.579797	0.262191	0.145103	0.542357	0.239699	0.634477	0.6518	0.534755	0.989007	0.889923	0.675196	0.954797	0.554685	0.0641587	0.0085092	0.864662	0.651014	0.695389	0.523643		0.7786	1.212	1.1365	1.4244	1.3708	1.2843
2110			1-linoleoyl-GPG (18:2)*	1.06	1.11	1.06	0.8	0.73	0.92	1.69	1.28	1.11		0.925934	0.363048	0.870884	0.217084	0.944515	0.713625	0.3225	0.164508	0.138888	0.0939873	0.585599	0.637978	0.177866	0.960854	0.536967	0.57415	0.858475	0.531564	0.612839	0.0590722	0.393058	0.600831	0.480164	0.463351		0.9944	1.0496	1.1078	1.6774	1.3424	1.2284
2111			1-palmitoyl-GPI (16:0)	0.38	0.45	1.18	0.35	0.37	1.06	1.1	1.01	0.9		1.76031e-06	5.21872e-06	5.04808e-05	5.61452e-05	0.274622	0.421761	2.0447e-07	7.3708e-07	4.108e-07	1.33191e-06	0.982979	0.724628	0.853626	0.989007	0.75847	0.63718	0.288138	0.408791	2.2e-10	1.7e-10	0.62698	0.613439	0.446429	0.451607		1.9465	0.7435	0.8764	2.1439	0.7499	0.7921
2114			1-stearoyl-GPI (18:0)	1.01	1.3	1.3	0.65	0.77	1.19	1.68	1.08	1		0.650635	0.278811	0.0758647	0.0277359	0.1786	0.352045	0.0292164	0.0298068	0.230208	0.134556	0.341883	0.524855	0.275907	0.989007	0.609636	0.58538	0.473522	0.431821	0.236031	0.0256704	0.957426	0.671089	0.0735268	0.213244		0.9669	0.9718	1.2588	1.6199	1.0536	1.2529
2182		Glycolipid Metabolism	1-palmitoyl-2-linoleoyl-digalactosylglycerol (16:0/18:2)*	0.17	0.17	1.01	0.12	0.12	1	1.91	1.3	1.3		8.9e-14	6e-13	1.5e-13	9.35e-13	0.82972	0.682503	0	3e-15	0	4e-15	0.564009	0.631174	0.0202784	0.768528	0.276146	0.5137	0.513001	0.439392	0	0	0.132999	0.581836	0.0639653	0.203474		4.0707	0.705	0.7096	7.7645	0.9163	0.9208
2188			1,2-dilinoleoyl-digalactosylglycerol (18:2/18:2)*	0.09	0.12	1.28	0.04	0.05	1.24	2.13	0.98	0.94		0	2e-15	5e-15	4.6e-14	0.188724	0.360261	0	0	0	0	0.449689	0.578196	0.0411403	0.768528	0.591056	0.581906	0.422791	0.410498	0	0	0.777521	0.630594	0.000341923	0.0370434		6.945	0.6334	0.8086	14.7583	0.6181	0.7636
2189			1,2-dilinoleoyl-galactosylglycerol (18:2/18:2)*	0.15	0.15	1	0.11	0.11	0.99	1.17	0.85	0.84		0	0	0	0	0.805542	0.677356	0	0	0	0	0.707355	0.673868	0.2703	0.989007	0.382288	0.536487	0.222798	0.396924	0	0	0.702376	0.620403	0.0152576	0.112392		5.4317	0.8049	0.8045	6.3797	0.6869	0.6776
2192			1,2-dilinolenoyl-galactosylglycerol (18:3/18:3)*	0.22	0.27	1.21	0.18	0.19	1.01	1.13	0.94	0.78		6.052e-12	3e-11	1.8e-10	5.7e-10	0.214382	0.380383	6.6e-14	3.95e-13	4.49e-13	3.384e-12	0.746606	0.676565	0.19743	0.989007	0.845456	0.663876	0.354906	0.410498	0	0	0.946412	0.666879	0.165542	0.288034		1.3113	0.2913	0.353	1.4837	0.2724	0.2762
2195			2-palmitoyl-galactosylglycerol (16:0)*	2.29	3.34	1.46	1.71	1.8	1.06	1.17	0.88	0.63		0.0332105	0.0284628	0.00193126	0.00119252	0.263743	0.414789	0.100344	0.0737191	0.0900708	0.0689727	0.903858	0.706486	0.703776	0.989007	0.967173	0.694328	0.41187	0.410498	0.00262594	0.000561521	0.825897	0.638446	0.563856	0.485049		0.488	1.1197	1.6305	0.5733	0.9798	1.0345
2196			1-palmitoyl-digalactosylglycerol (16:0)*	1.18	1.2	1.02	0.53	0.38	0.72	2.12	0.96	0.68		0.541809	0.245196	0.661199	0.174144	0.862793	0.694066	0.0386849	0.0366418	0.00189395	0.00340362	0.203472	0.43281	0.132672	0.865201	0.749806	0.632613	0.281972	0.408338	0.121324	0.0144177	0.966653	0.673269	0.0278117	0.129898		0.8908	1.0482	1.0694	1.8864	1.0076	0.7235
2197			1-palmitoyl-galactosylglycerol (16:0)*	3.22	3.65	1.13	1.82	1.9	1.05	1.41	0.79	0.73		0.000157933	0.000312147	0.000149787	0.000135562	0.985717	0.721734	0.109704	0.0791834	0.0405006	0.0379154	0.585386	0.637978	0.548352	0.989007	0.28373	0.5137	0.479995	0.433441	7.72888e-05	2.57001e-05	0.639818	0.613439	0.171699	0.292019		0.4487	1.4468	1.6358	0.6327	1.1494	1.2012
2209		Plasmalogen	1-(1-enyl-palmitoyl)-2-linoleoyl-GPE (P-16:0/18:2)*	0.65	1.32	2.03	0.96	1.46	1.52	0.8	1.19	0.89		0.00323304	0.00413797	0.0266883	0.0114059	3.79956e-06	0.000140227	0.933086	0.339979	0.018122	0.0208237	0.0219435	0.1422	0.34379	0.989007	0.344733	0.524857	0.434114	0.413323	1.56397e-05	6.2109e-06	0.762866	0.630055	0.0522515	0.18206		0.9506	0.6169	1.2522	0.7631	0.7345	1.1138
2214			1-(1-enyl-palmitoyl)-2-oleoyl-GPC (P-16:0/18:1)*	1.21	1.76	1.45	0.83	1.28	1.53	1.48	1.02	1.07		0.112466	0.0761417	0.000126576	0.000121084	0.0111231	0.0707776	0.353051	0.17489	0.27422	0.151245	0.0516259	0.249253	0.10047	0.848909	0.991737	0.698396	0.717563	0.490777	0.0010469	0.000255285	0.607361	0.613439	0.0775879	0.2151		0.6642	0.8046	1.1682	0.9819	0.8189	1.2551
2217			1-(1-enyl-stearoyl)-2-linoleoyl-GPE (P-18:0/18:2)*	0.8	2.09	2.62	0.85	1.52	1.79	1.18	1.26	0.86		0.785589	0.32467	0.0033973	0.00198491	0.0016196	0.0161216	0.327186	0.165648	0.392304	0.194263	0.0771834	0.291121	0.659888	0.989007	0.986886	0.698396	0.336741	0.410498	0.00221807	0.000487814	0.828487	0.638446	0.299638	0.375825		0.8287	0.6602	1.7298	0.9795	0.8319	1.4867
2225			1-(1-enyl-stearoyl)-2-arachidonoyl-GPE (P-18:0/20:4)*	1.38	2.84	2.05	0.94	1.48	1.57	1.29	0.88	0.68		0.0407089	0.0329507	4.42849e-06	6.98819e-06	0.00223185	0.0209412	0.473076	0.210706	0.121714	0.0842408	0.0286186	0.171498	0.51535	0.989007	0.337271	0.522452	0.14798	0.396234	4.97655e-05	1.71215e-05	0.501135	0.606736	0.032813	0.141086		0.7804	1.0798	2.2146	1.0104	0.9514	1.4957
2240		Lysoplasmalogen	1-(1-enyl-palmitoyl)-GPE (P-16:0)*	0.72	0.97	1.34	0.64	0.8	1.24	1.2	1.06	0.98		0.0198408	0.0190247	0.532408	0.146493	0.0788054	0.226041	0.00220524	0.00342643	0.0237517	0.0253752	0.423224	0.565844	0.947979	0.990653	0.692059	0.613747	0.369662	0.410498	0.00114702	0.000275827	0.646634	0.614948	0.45568	0.455904		1.2931	0.9349	1.2565	1.5481	0.9947	1.2335
2242			1-(1-enyl-oleoyl)-GPE (P-18:1)*	0.58	0.81	1.41	0.91	0.95	1.04	0.99	1.56	1.16		0.000853031	0.00133966	0.151837	0.0505101	0.0358476	0.14601	0.297968	0.159137	0.244458	0.13995	0.86696	0.69922	0.857225	0.989007	0.240884	0.482562	0.955059	0.554685	0.0079382	0.00142922	0.726701	0.626034	0.145804	0.277285		1.28	0.7384	1.042	1.2643	1.1551	1.206
2244			1-(1-enyl-stearoyl)-GPE (P-18:0)*	1.27	1.67	1.31	0.78	1.09	1.39	1.74	1.07	1.13		0.0770741	0.0562365	0.00107837	0.000729291	0.0901946	0.238415	0.0983978	0.0730833	0.961302	0.345511	0.101828	0.331867	0.382333	0.989007	0.416692	0.550981	0.422621	0.410498	0.0274661	0.00410268	0.785999	0.630615	0.0257982	0.129055		0.6894	0.878	1.1497	1.197	0.9378	1.3045
2247		Glycerolipid Metabolism	glycerol	0.28	0.3	1.06	0.24	0.37	1.52	1.01	0.86	1.23		1.39e-09	6.11e-09	4.88e-09	1.126e-08	0.665159	0.637068	2e-11	1.2e-10	3.225e-08	1.1826e-07	0.0365278	0.191246	0.831004	0.989007	0.311692	0.516183	0.620101	0.469427	1.4e-14	1.5e-14	0.894541	0.652492	0.409082	0.435811		2.8389	0.806	0.8577	2.8714	0.6957	1.0543
2248			glycerol 3-phosphate	1.16	1.53	1.31	0.85	1.11	1.31	1.43	1.05	1.04		0.242492	0.136802	0.00508732	0.00281806	0.0804033	0.229435	0.0214353	0.0231348	0.554683	0.242774	0.0947766	0.326046	0.098067	0.848909	0.468406	0.560049	0.471087	0.431821	0.0541681	0.00736694	0.929255	0.66387	0.0218882	0.119982		0.7661	0.8899	1.1699	1.0983	0.9309	1.2179
2253			glycerophosphoglycerol	1.22	1.26	1.03	0.81	0.94	1.17	1.38	0.91	1.03		0.0363276	0.0304165	0.0105953	0.00516142	0.603777	0.607718	0.00671516	0.00894164	0.0764016	0.0613386	0.352304	0.527558	0.259257	0.989007	0.248266	0.489612	0.344724	0.410498	0.585461	0.056668	0.723473	0.624748	0.00163246	0.0489783		0.8485	1.0334	1.0655	1.1689	0.9417	1.101
2254		Monoacylglycerol	1-myristoylglycerol (14:0)	0.1	0.12	1.22	0.1	0.12	1.22	1.11	1.14	1.15		2.84e-13	1.756e-12	2.558e-12	1e-11	0.385186	0.500546	2.54e-13	1.374e-12	8.52e-13	6.084e-12	0.96553	0.719378	0.576379	0.989007	0.603082	0.583245	0.855824	0.530754	0	0	0.683302	0.616908	0.793796	0.551553		5.922	0.5764	0.7006	6.589	0.6597	0.8043
2256			1-pentadecanoylglycerol (15:0)	0.18	0.23	1.28	0.24	0.31	1.31	0.97	1.31	1.34		4.09105e-06	1.11085e-05	2.6644e-05	3.3464e-05	0.539808	0.579797	0.000182517	0.000382515	0.000565177	0.00124861	0.821766	0.69076	0.647328	0.989007	0.496242	0.567283	0.744236	0.500655	5.129e-08	3.021e-08	0.785138	0.630615	0.659814	0.5132		1.3479	0.2391	0.3071	1.3079	0.3141	0.4108
2257			1-palmitoylglycerol (16:0)	0.13	0.15	1.21	0.1	0.21	1.98	1.18	0.98	1.6		6.25e-13	3.704e-12	3e-11	1e-10	0.15276	0.326301	1.54e-13	8.88e-13	1.6e-10	7.9e-10	0.0320782	0.180611	0.535513	0.989007	0.882326	0.674372	0.403756	0.410498	0	0	0.468228	0.606736	0.830686	0.557899		5.4815	0.6881	0.8338	6.4869	0.6742	1.3379
2258			1-palmitoleoylglycerol (16:1)*	0.05	0.07	1.5	0.08	0.11	1.38	1.26	2.07	1.91		3.7e-14	2.55e-13	1.584e-12	6.801e-12	0.13122	0.301419	2.016e-12	1e-11	9e-11	4.6e-10	0.315238	0.504838	0.379387	0.989007	0.0180131	0.408384	0.0612852	0.394125	0	0	0.0125102	0.539636	0.499361	0.465221		7.9072	0.3728	0.5585	9.9781	0.7708	1.0668
2261			1-oleoylglycerol (18:1)	0.16	0.19	1.2	0.15	0.26	1.68	1.11	1.09	1.52		3e-11	1.3e-10	5.8e-10	1.6e-09	0.261538	0.413329	2e-11	1e-10	1.248e-08	4.907e-08	0.0632385	0.273706	0.632036	0.989007	0.689319	0.613747	0.270243	0.408338	1e-15	2e-15	0.349246	0.581836	0.81219	0.552129		4.3196	0.6768	0.8136	4.7748	0.7366	1.2407
2262			1-linoleoylglycerol (18:2)	0.09	0.11	1.26	0.11	0.15	1.41	1.05	1.3	1.45		3.6e-14	2.53e-13	6.15e-13	2.912e-12	0.244938	0.405752	1.9e-13	1.047e-12	5e-11	2.6e-10	0.096964	0.329075	0.774207	0.989007	0.36031	0.529774	0.164254	0.396234	0	0	0.207611	0.581836	0.670044	0.515395		6.9923	0.6236	0.783	7.3578	0.8076	1.1371
2263			1-linolenoylglycerol (18:3)	0.01	0.01	0.9	0.02	0.02	0.97	1.06	1.93	2.08		0	0	0	0	0.750021	0.665516	0	0	0	0	0.706914	0.673868	0.876385	0.989007	0.048092	0.43977	0.06525	0.396234	0	0	0.0416053	0.581836	0.312137	0.382796		1.6411	0.0167	0.015	1.741	0.0323	0.0312
2267			1-dihomo-linolenylglycerol (20:3)	0.2	0.17	0.84	0.17	0.29	1.69	1.24	1.06	2.14		1.921e-08	7.154e-08	2.457e-08	5.401e-08	0.934013	0.713625	9.41e-09	3.532e-08	6.2352e-07	1.99059e-06	0.273965	0.477701	0.417668	0.989007	0.549466	0.578651	0.139054	0.396234	1.363e-12	1.215e-12	0.172507	0.581836	0.74203	0.536182		1.4792	0.2995	0.2517	1.8389	0.3183	0.5382
2272			2-myristoylglycerol (14:0)	0.08	0.11	1.35	0.11	0.08	0.74	0.99	1.35	0.74		2e-11	1.2e-10	1.4e-10	4.5e-10	0.505765	0.562082	3e-11	1.6e-10	7.66e-12	5e-11	0.359153	0.529518	0.367627	0.989007	0.296706	0.515447	0.625524	0.469959	0	0	0.454657	0.606736	0.467287	0.459525		1.4372	0.1141	0.1545	1.4195	0.1545	0.1141
2273			2-palmitoylglycerol (16:0)	0.09	0.1	1.11	0.09	0.18	2	1.06	1.12	2.02		3e-11	1.4e-10	1.9e-10	5.9e-10	0.486881	0.556456	4e-11	1.9e-10	1.727e-08	6.695e-08	0.0869662	0.312688	0.661197	0.989007	0.571841	0.581906	0.135781	0.396234	2e-15	2e-15	0.235988	0.581836	0.633583	0.505392		6.0846	0.533	0.5901	6.4784	0.5968	1.1932
2274			2-palmitoleoylglycerol (16:1)*	0.03	0.03	1.1	0.06	0.07	1.26	0.96	1.74	2		4.5e-10	2.05e-09	5.6e-10	1.57e-09	0.939161	0.713625	6.1e-10	2.55e-09	9.6e-10	4.34e-09	0.863935	0.69922	0.421388	0.989007	0.360611	0.529774	0.529429	0.446099	7e-15	8e-15	0.171169	0.581836	0.984274	0.598737		1.5632	0.0482	0.0528	1.4989	0.0841	0.1058
2276			2-oleoylglycerol (18:1)	0.13	0.15	1.15	0.16	0.21	1.3	1.02	1.28	1.45		6e-11	3e-10	1.8e-09	4.42e-09	0.237313	0.403681	5.4e-10	2.29e-09	2.694e-08	1.0153e-07	0.315197	0.504838	0.718922	0.989007	0.296884	0.515447	0.372627	0.410498	1.1e-14	1.2e-14	0.274878	0.581836	0.842996	0.561454		4.5872	0.5827	0.668	4.6863	0.744	0.967
2277			2-linoleoylglycerol (18:2)	0.07	0.08	1.19	0.11	0.14	1.32	0.94	1.53	1.69		1.384e-12	7.883e-12	1e-11	5e-11	0.397089	0.505344	2e-11	1.1e-10	2.45e-09	1.057e-08	0.201136	0.431132	0.815401	0.989007	0.234005	0.475439	0.116277	0.396234	0	0	0.152569	0.581836	0.534366	0.476134		8.6345	0.5797	0.69	8.1238	0.8843	1.165
2286		Diacylglycerol	diacylglycerol (12:0/18:1, 14:0/16:1, 16:0/14:1) [2]*	0.1	0.21	2.15	0.1	0.19	1.95	1.11	1.09	0.99		0	0	1.7e-13	9.5e-13	1.26606e-06	5.84066e-05	0	0	8e-15	8.8e-14	0.000250883	0.00451027	0.542261	0.989007	0.684111	0.613714	0.391679	0.410498	0	0	0.952737	0.670425	0.396076	0.429901		4.4846	0.4435	0.9515	4.9883	0.4819	0.9383
2287			diacylglycerol (14:0/18:1, 16:0/16:1) [1]*	0.13	0.25	1.93	0.09	0.18	2.06	1.16	0.78	0.83		1.2e-14	9.2e-14	1e-09	2.64e-09	8.54436e-05	0.00215003	0	0	1.443e-12	1e-11	0.000335664	0.00565675	0.391478	0.989007	0.195496	0.454912	0.133356	0.396234	0	0	0.365576	0.589255	0.101377	0.243994		4.3812	0.5767	1.1136	5.0862	0.4504	0.9271
2288			diacylglycerol (14:0/18:1, 16:0/16:1) [2]*	0.16	0.27	1.67	0.14	0.25	1.82	1.01	0.86	0.95		0	0	4e-15	3.5e-14	1.28537e-05	0.00037451	0	0	1e-15	8e-15	5.52696e-06	0.000220014	0.978804	0.998432	0.150819	0.44682	0.297387	0.409145	0	0	0.295882	0.581836	0.37715	0.418367		3.8332	0.6169	1.0277	3.857	0.5335	0.9725
2289			diacylglycerol (16:1/18:2 [2], 16:0/18:3 [1])*	0.11	0.21	1.87	0.1	0.18	1.83	1.06	0.91	0.89		0	0	0	1e-15	1.47695e-06	6.28942e-05	0	0	0	0	2.62843e-05	0.000732419	0.755508	0.989007	0.367509	0.530493	0.169999	0.396234	0	0	0.427749	0.604564	0.203307	0.317754		4.6827	0.5237	0.9818	4.959	0.4778	0.872
2297			palmitoyl-myristoyl-glycerol (16:0/14:0) [2]	0.22	0.34	1.51	0.19	0.3	1.58	0.96	0.81	0.85		1.1e-13	7.08e-13	5.4e-10	1.53e-09	0.00244964	0.0222311	4e-15	2.4e-14	5.919e-12	4e-11	0.0147615	0.109688	0.882269	0.989007	0.189024	0.453919	0.0846075	0.396234	0	0	0.166744	0.581836	0.338523	0.397151		2.7763	0.6218	0.9366	2.6754	0.5045	0.7985
2300			palmitoyl-palmitoyl-glycerol (16:0/16:0) [1]*	0.08	0.15	1.83	0.08	0.2	2.31	0.91	0.92	1.16		2.2e-14	1.67e-13	9.15e-12	4e-11	0.0199501	0.105183	3.9e-14	2.38e-13	4e-11	2.4e-10	0.0265608	0.164472	0.597572	0.989007	0.760789	0.63718	0.749188	0.502859	0	0	0.541607	0.613439	0.983929	0.598737		1.3711	0.1148	0.2096	1.2478	0.1055	0.2437
2301			palmitoyl-palmitoyl-glycerol (16:0/16:0) [2]*	0.19	0.28	1.49	0.16	0.31	1.99	0.97	0.8	1.07		0	2e-15	4.96e-13	2.41e-12	0.000942052	0.011096	0	0	2.26e-13	1.804e-12	3.13506e-05	0.000794174	0.779893	0.989007	0.0632978	0.43977	0.3955	0.410498	0	0	0.210311	0.581836	0.319484	0.384908		3.6566	0.693	1.0348	3.5375	0.5558	1.1037
2304			palmitoyl-oleoyl-glycerol (16:0/18:1) [1]*	0.15	0.26	1.71	0.15	0.27	1.83	0.99	0.94	1		0	4e-15	1e-11	4e-11	0.000101116	0.00233237	0	0	2.087e-12	1e-11	7.78073e-05	0.00180677	0.960921	0.995428	0.285326	0.5137	0.39749	0.410498	0	0	0.404446	0.600831	0.606473	0.501722		3.8965	0.6023	1.0293	3.8684	0.5646	1.0325
2305			palmitoyl-oleoyl-glycerol (16:0/18:1) [2]*	0.19	0.29	1.51	0.17	0.3	1.78	0.98	0.86	1.01		0	0	1.1e-14	8.8e-14	0.000135149	0.0029927	0	0	1e-14	1.04e-13	9.24191e-06	0.00032191	0.806528	0.989007	0.126764	0.44682	0.499397	0.436738	0	0	0.296475	0.581836	0.487093	0.465089		3.3538	0.6512	0.9862	3.2712	0.5617	0.9973
2306			palmitoyl-linoleoyl-glycerol (16:0/18:2) [1]*	0.16	0.28	1.71	0.15	0.26	1.74	0.99	0.93	0.94		0	0	2e-15	2.2e-14	1.2529e-06	5.84066e-05	0	0	0	7e-15	1.03709e-05	0.000339985	0.884225	0.989007	0.48579	0.565209	0.298878	0.409145	0	0	0.421834	0.60267	0.701362	0.524483		3.7655	0.61	1.0414	3.7296	0.565	0.9841
2307			palmitoyl-linoleoyl-glycerol (16:0/18:2) [2]*	0.18	0.27	1.5	0.17	0.29	1.67	0.94	0.89	0.99		0	0	0	1e-15	5.68351e-05	0.00157317	0	0	0	7e-15	6.60925e-06	0.000245558	0.543889	0.989007	0.226299	0.475439	0.636652	0.473661	0	0	0.323264	0.581836	0.785585	0.549463		3.5461	0.6429	0.965	3.3257	0.5723	0.9581
2308			palmitoyl-linolenoyl-glycerol (16:0/18:3) [2]*	0.05	0.07	1.62	0.04	0.07	1.8	0.95	0.78	0.87		0	0	0	0	0.00873067	0.0582314	0	0	0	0	0.0021925	0.0284161	0.83744	0.989007	0.0969015	0.44682	0.282353	0.408338	0	0	0.174867	0.581836	0.47886	0.463351		14.0596	0.6527	1.0543	13.3632	0.5093	0.9152
2311			palmitoleoyl-linoleoyl-glycerol (16:1/18:2) [1]*	0.15	0.26	1.77	0.11	0.22	2.04	1.12	0.82	0.94		0	0	7.04e-13	3.25e-12	8.86897e-06	0.000306861	0	0	5e-15	6e-14	1.74723e-05	0.000512496	0.465363	0.989007	0.231719	0.475439	0.235928	0.403088	0	0	0.482048	0.606736	0.121209	0.257067		4.0158	0.5984	1.0573	4.4782	0.4892	0.9985
2314			palmitoyl-arachidonoyl-glycerol (16:0/20:4) [2]*	0.15	0.24	1.61	0.14	0.27	1.96	1.06	0.98	1.19		0	0	1.42e-13	9.35e-13	0.000372361	0.00588958	0	0	1.11e-13	1.037e-12	0.00028147	0.00490202	0.708698	0.989007	0.688082	0.613747	0.876023	0.532182	0	0	0.924833	0.663392	0.830783	0.557899		4.1506	0.6231	1.0026	4.4096	0.6087	1.1938
2320			stearoyl-linoleoyl-glycerol (18:0/18:2) [2]*	0.15	0.3	2.01	0.14	0.28	2.06	0.97	0.88	0.91		0	0	3.42e-13	1.751e-12	1.7192e-07	1.18921e-05	0	0	3.1e-14	3.12e-13	1.2539e-06	6.98807e-05	0.805183	0.989007	0.317292	0.516183	0.207292	0.396234	0	0	0.30957	0.581836	0.561869	0.485026		3.1968	0.4755	0.9572	3.1082	0.4202	0.8663
2321			stearoyl-linolenoyl-glycerol (18:0/18:3) [2]*	0.02	0.03	1.34	0.02	0.04	1.78	0.93	1.04	1.39		6e-15	4.5e-14	6e-15	4.9e-14	0.999503	0.725544	5e-15	3.1e-14	1.62e-13	1.371e-12	0.32819	0.513769	0.844237	0.989007	0.803421	0.647595	0.503223	0.436745	0	0	0.902069	0.655219	0.729417	0.536182		1.1677	0.0253	0.0338	1.0803	0.0264	0.0471
2322			oleoyl-oleoyl-glycerol (18:1/18:1) [1]*	0.19	0.32	1.65	0.15	0.31	2.11	0.98	0.74	0.95		0	0	8.58e-13	3.774e-12	1.02518e-05	0.000319034	0	0	4.2e-14	4.09e-13	6.195e-07	4.31566e-05	0.811618	0.989007	0.0345935	0.409645	0.17432	0.396234	0	0	0.142249	0.581836	0.132216	0.263417		3.0652	0.5972	0.9829	3.0004	0.4429	0.9325
2323			oleoyl-oleoyl-glycerol (18:1/18:1) [2]*	0.22	0.33	1.5	0.19	0.34	1.76	0.94	0.84	0.98		0	0	3.28e-13	1.728e-12	0.000172644	0.00353978	0	0	1.57e-13	1.371e-12	7.33714e-05	0.00177784	0.603823	0.989007	0.15111	0.44682	0.285569	0.408739	0	0	0.208549	0.581836	0.675791	0.515486		2.8397	0.6185	0.9305	2.6714	0.5209	0.9143
2325			oleoyl-linoleoyl-glycerol (18:1/18:2) [1]	0.18	0.33	1.81	0.16	0.32	2.06	0.98	0.83	0.94		0	0	3.1e-14	2.31e-13	6.768e-08	5.35254e-06	0	0	4e-15	4.8e-14	4.465e-08	7.39086e-06	0.814031	0.989007	0.105828	0.44682	0.19628	0.396234	0	0	0.194166	0.581836	0.373619	0.418367		3.3319	0.6153	1.1159	3.2694	0.5081	1.0464
2326			oleoyl-linoleoyl-glycerol (18:1/18:2) [2]	0.24	0.38	1.59	0.21	0.39	1.84	0.96	0.86	0.99		0	0	1.57e-13	9.35e-13	3.2812e-06	0.000129746	0	0	2.91e-13	2.254e-12	4.2432e-07	3.7614e-05	0.613151	0.989007	0.180696	0.453919	0.518358	0.440204	0	0	0.299846	0.581836	0.697867	0.523643		2.6161	0.6173	0.9822	2.5075	0.5307	0.974
2328			oleoyl-linolenoyl-glycerol (18:1/18:3) [2]*	0.04	0.06	1.48	0.03	0.06	1.9	0.91	0.79	1.01		0	0	0	3e-15	0.0543555	0.17857	0	0	5e-15	6e-14	0.00302185	0.0357231	0.631756	0.989007	0.511103	0.56859	0.666451	0.481561	0	0	0.755067	0.629673	0.6224	0.502535		16.0632	0.604	0.8942	14.5596	0.4749	0.9006
2330			linoleoyl-linoleoyl-glycerol (18:2/18:2) [1]*	0.13	0.3	2.3	0.12	0.27	2.12	1	0.97	0.9		0	0	1.67e-13	9.5e-13	5.97e-09	5.5061e-07	0	0	1.6e-14	1.67e-13	4.7245e-07	3.7614e-05	0.994154	0.998899	0.819929	0.651548	0.262924	0.40625	0	0	0.559135	0.613439	0.550738	0.482789		3.9358	0.5059	1.1634	3.9522	0.4932	1.0474
2331			linoleoyl-linoleoyl-glycerol (18:2/18:2) [2]*	0.11	0.2	1.84	0.12	0.23	1.96	0.72	0.79	0.84		0	4e-15	1.909e-12	8.009e-12	0.000751836	0.00945929	3e-15	2.3e-14	3.6e-10	1.73e-09	0.000223845	0.00415832	0.0518024	0.823442	0.271463	0.5137	0.559691	0.451636	0	0	0.100964	0.581836	0.529633	0.476002		5.2133	0.5713	1.0502	3.7522	0.449	0.8814
2332			linoleoyl-linolenoyl-glycerol (18:2/18:3) [1]*	0.04	0.07	1.85	0.04	0.07	1.8	1	1.01	0.98		0	0	0	0	3.9387e-07	2.1804e-05	0	0	0	0	5.03956e-06	0.000216044	0.954652	0.99237	0.913057	0.683675	0.684582	0.482734	0	0	0.907706	0.65719	0.895518	0.575616		14.5855	0.5528	1.0253	14.5384	0.5557	1.0016
2333			linoleoyl-linolenoyl-glycerol (18:2/18:3) [2]*	0.03	0.06	1.69	0.04	0.06	1.63	0.95	1.01	0.98		0	0	0	0	7.86669e-05	0.00207377	0	0	0	0	0.000377631	0.00601302	0.713894	0.989007	0.992284	0.698396	0.765448	0.507552	0	0	0.762142	0.630055	0.944728	0.597255		16.8285	0.5871	0.994	15.9466	0.5955	0.9695
2334			linolenoyl-linolenoyl-glycerol (18:3/18:3) [1]*	0.01	0.01	0.69	0	0.01	4.33	1.06	0.21	1.3		9.1e-14	6e-13	7.36e-13	3.316e-12	0.39649	0.505344	3e-15	2.3e-14	2.787e-12	2e-11	0.0274564	0.168149	0.862948	0.989007	0.188003	0.453919	0.790218	0.513073	0	0	0.582295	0.613439	0.490488	0.465221		32.387	0.2341	0.1621	34.4436	0.0488	0.2112
2335			linolenoyl-linolenoyl-glycerol (18:3/18:3) [2]*	0.01	0.01	0.62	0	0.01	4.12	0.93	0.28	1.86		0	0	2e-15	2.2e-14	0.0817378	0.229691	0	0	2.22e-13	1.804e-12	0.000934555	0.0137061	0.877783	0.989007	0.558102	0.581906	0.167099	0.396234	0	0	0.659477	0.616551	0.369698	0.418046		131.371	1.1309	0.7008	121.792	0.3163	1.3044
2339			oleoyl-arachidonoyl-glycerol (18:1/20:4) [2]*	0.2	0.34	1.73	0.17	0.35	2.09	1.08	0.92	1.11		0	1e-15	2e-11	6e-11	1.03734e-05	0.000319034	0	0	3.377e-12	2e-11	3.97623e-06	0.000187118	0.572995	0.989007	0.447144	0.55588	0.759184	0.506691	0	0	0.817858	0.638446	0.522506	0.472438		3.0498	0.6016	1.0404	3.2944	0.5539	1.1591
2341			linoleoyl-arachidonoyl-glycerol (18:2/20:4) [2]*	0.21	0.36	1.76	0.16	0.31	1.97	1.1	0.85	0.95		3e-11	1.4e-10	5.4846e-07	1.01261e-06	0.00154578	0.0158468	1.84e-13	1.034e-12	1.49e-09	6.5e-09	0.00553799	0.0541465	0.445284	0.989007	0.277856	0.5137	0.172438	0.396234	0	0	0.373	0.595211	0.227361	0.335376		2.8468	0.585	1.0319	3.1304	0.4977	0.9817
2345			linoleoyl-docosahexaenoyl-glycerol (18:2/22:6) [2]*	0.4	1.06	2.62	0.45	0.63	1.4	1.32	1.46	0.78		0.000293123	0.000539007	0.69157	0.180088	0.000917846	0.0110459	8.87729e-06	2.42426e-05	0.00198082	0.00353424	0.108268	0.34283	0.345687	0.989007	0.996756	0.698396	0.136059	0.396234	8.4639e-07	4.3572e-07	0.789485	0.630615	0.114469	0.251606		0.9538	0.3858	1.0123	1.2552	0.5628	0.7879
2366		Sphingolipid Metabolism	sphinganine	0.59	0.56	0.96	0.93	0.73	0.79	0.59	0.93	0.77		1.54728e-05	3.84225e-05	7.74904e-06	1.13546e-05	0.820626	0.678045	0.264412	0.145888	0.0835565	0.064783	0.493812	0.593844	0.00135126	0.62782	0.389091	0.540118	0.244906	0.404054	2.51805e-05	9.56264e-06	0.0393876	0.581836	0.0194138	0.115085		1.8478	1.0863	1.0401	1.0922	1.0148	0.8016
2368			3-ketosphinganine	0.87	0.76	0.86	0.86	0.84	0.98	1.14	1.12	1.27		0.0439911	0.0352096	0.00494554	0.0027533	0.368692	0.487121	0.590503	0.248088	0.411845	0.200323	0.75932	0.67766	0.840836	0.989007	0.209446	0.465037	0.106282	0.396234	0.032537	0.00470937	0.21678	0.581836	0.317966	0.384084		1.1147	0.9753	0.8435	1.2751	1.0946	1.0702
2370			N-palmitoyl-sphinganine (d18:0/16:0)	0.54	0.44	0.81	0.74	0.57	0.78	0.88	1.2	1.15		0.000558199	0.00092673	1.70276e-05	2.27809e-05	0.244931	0.405752	0.0264784	0.0278544	0.019161	0.0216648	0.819583	0.689966	0.509626	0.989007	0.731734	0.623878	0.337666	0.410498	1.37152e-05	5.60685e-06	0.79159	0.630615	0.249839	0.352595		1.9027	1.0285	0.8337	1.6711	1.2295	0.9591
2372			N-behenoyl-sphingadienine (d18:2/22:0)*	1.2	0.84	0.7	1.16	1.5	1.28	0.92	0.89	1.63		0.317914	0.167705	0.602027	0.161556	0.132683	0.303521	0.486216	0.21409	0.0699011	0.0569624	0.240672	0.454513	0.752199	0.989007	0.536845	0.57415	0.0470279	0.383379	0.441687	0.0441666	0.524552	0.606736	0.125519	0.258981		0.8691	1.0468	0.7335	0.7999	0.9315	1.1968
2376			N-hexanoyl-sphingosine (d18:1/6:0)	1.94	1.58	0.81	1.07	0.97	0.9	1.15	0.64	0.71		0.0859194	0.0617725	0.212151	0.066955	0.6228	0.618222	0.130972	0.0892688	0.193354	0.118222	0.874089	0.702936	0.305435	0.989007	0.25444	0.495997	0.338662	0.410498	0.0597328	0.0080184	0.251074	0.581836	0.972965	0.598737		0.6789	1.3177	1.0708	0.781	0.8393	0.7578
2379			N-butyroyl-sphingosine (d18:1/4:0)	1.13	1.1	0.98	1.35	1.21	0.89	0.61	0.73	0.66		0.74887	0.311712	0.679781	0.177587	0.925984	0.71331	0.0205963	0.0225135	0.0443107	0.0411788	0.808772	0.687715	0.0279208	0.768528	0.571193	0.581906	0.410987	0.410498	0.109962	0.0133368	0.119146	0.581836	0.295745	0.374957		1.0722	1.2117	1.1836	0.651	0.8798	0.7861
2381			palmitoyl dihydrosphingomyelin (d18:0/16:0)*	1.25	1.54	1.23	0.94	1.28	1.36	1.12	0.84	0.93		0.181506	0.108827	0.014374	0.00673577	0.233341	0.39869	0.205527	0.123309	0.674191	0.276359	0.105183	0.336891	0.740395	0.989007	0.108396	0.44682	0.226092	0.396924	0.0740298	0.00950987	0.296854	0.581836	0.155158	0.285161		0.8361	1.048	1.2873	0.9361	0.8763	1.1944
2383			palmitoyl sphingomyelin (d18:1/16:0)	1.62	2.22	1.37	0.9	1.33	1.48	2.25	1.25	1.35		0.00259624	0.00346012	6.73122e-06	1.01866e-05	0.0486176	0.163481	0.610637	0.25166	0.31073	0.165658	0.136942	0.38126	0.114048	0.848909	0.76797	0.637434	0.6015	0.46512	0.000435185	0.000117681	0.771673	0.630055	0.0100993	0.0876977		0.615	0.9953	1.366	1.384	1.2402	1.8391
2384			stearoyl sphingomyelin (d18:1/18:0)	1.72	2.33	1.35	1.08	1.63	1.52	1.51	0.94	1.06		0.000275264	0.000512657	5.0551e-07	9.4273e-07	0.0433492	0.154639	0.791642	0.304012	0.0181868	0.0208237	0.0328326	0.180611	0.260341	0.989007	0.35513	0.529774	0.424348	0.410498	3.72305e-06	1.70224e-06	0.822005	0.638446	0.0189727	0.115085		0.5975	1.0279	1.3892	0.9003	0.9696	1.4701
2389			sphingomyelin (d18:1/14:0, d16:1/16:0)*	1.31	1.92	1.47	0.97	1.24	1.28	2.32	1.72	1.5		0.0629687	0.0476426	5.80672e-05	6.12614e-05	0.0119664	0.0736055	0.2096	0.124772	0.057833	0.0493511	0.468252	0.578624	0.067991	0.848909	0.129554	0.44682	0.577526	0.45409	0.000268475	7.74197e-05	0.153804	0.581836	0.207724	0.319468		0.5241	0.6868	1.0073	1.2181	1.1817	1.5151
2393			sphingomyelin (d18:1/17:0, d17:1/18:0, d19:1/16:0)	1.17	1.59	1.36	1.01	1.36	1.35	1.24	1.07	1.06		0.151307	0.0945386	0.000830447	0.000584451	0.035248	0.14601	0.417351	0.192548	0.092109	0.0691601	0.351994	0.527558	0.59249	0.989007	0.890757	0.675196	0.549846	0.45132	0.00241944	0.000522884	0.980146	0.673269	0.438017	0.44797		0.8092	0.9449	1.2846	1.0012	1.0087	1.3584
2395			sphingomyelin (d18:1/20:0, d16:1/22:0)*	1.82	2.14	1.18	1.29	1.74	1.35	1.18	0.84	0.96		0.00178506	0.00257528	5.2138e-05	5.67221e-05	0.228347	0.394182	0.119365	0.0847914	0.00671514	0.00974455	0.186386	0.420541	0.866086	0.989007	0.325689	0.516183	0.391994	0.410498	2.63483e-05	9.95175e-06	0.509752	0.606736	0.393281	0.429322		0.5873	1.0673	1.2554	0.6922	0.8913	1.2011
2400			sphingomyelin (d18:1/24:1, d18:2/24:0)*	3.54	5.15	1.45	0.84	1.39	1.66	8.68	2.05	2.34		0.000148063	0.000296675	3.0572e-07	5.9415e-07	0.047874	0.163481	0.978183	0.350042	0.241975	0.139116	0.252399	0.460404	0.00246849	0.62782	0.365331	0.530493	0.665381	0.481561	3.79848e-05	1.34298e-05	0.0950893	0.581836	0.00236438	0.0572711		0.232	0.8219	1.1955	2.0144	1.6864	2.7979
2404			sphingosine	0.65	0.63	0.97	0.94	0.79	0.84	0.75	1.08	0.94		0.000822435	0.0013129	0.000413524	0.000327672	0.810428	0.677356	0.412461	0.191929	0.217243	0.128996	0.648637	0.6518	0.0599982	0.848909	0.869674	0.671672	0.991727	0.564053	0.00156091	0.000361595	0.465839	0.606736	0.101578	0.243994		1.5186	0.9866	0.9551	1.1368	1.0642	0.8974
2406			N-acetylsphingosine	0.09	0.05	0.62	1.43	1.62	1.13	0.07	1.11	2.01		0.0876236	0.0625502	0.00775598	0.00396666	0.292923	0.435912	0.525923	0.227134	0.963685	0.345909	0.512704	0.605273	0.0205368	0.768528	0.873899	0.671976	0.852469	0.530754	0.150064	0.0171529	0.24677	0.581836	0.123223	0.257775		15.4236	1.3544	0.8464	1.0502	1.5002	1.6985
2407			phytosphingosine	0.78	0.72	0.93	1	0.93	0.93	0.76	0.97	0.98		0.19269	0.114019	0.0416947	0.0166622	0.43719	0.527285	0.809857	0.307846	0.852437	0.320702	0.676824	0.665251	0.197213	0.989007	0.616276	0.58538	0.694794	0.483622	0.370109	0.0377378	0.562169	0.613439	0.290734	0.374841		1.331	1.0373	0.9597	1.0134	1.0097	0.9436
2417			sphingomyelin (d18:0/18:0, d19:0/17:0)*	0.64	0.35	0.56	0.62	0.48	0.78	0.94	0.92	1.28		0.0511217	0.0399268	2.11631e-05	2.69468e-05	0.00659906	0.0468355	0.120135	0.085024	0.0147147	0.01815	0.307414	0.503892	0.347646	0.989007	0.503934	0.567283	0.626004	0.469959	3.83897e-05	1.34746e-05	0.66331	0.616551	0.275246	0.367176		2.0922	1.3304	0.7389	1.9711	1.2217	0.9491
2421			heptadecasphingosine (d17:1)	0.58	0.54	0.94	1.06	0.8	0.76	0.64	1.16	0.94		0.01456	0.0149478	0.00676304	0.00353722	0.759779	0.665516	0.995784	0.353479	0.519139	0.232765	0.515884	0.605273	0.0787084	0.848909	0.981617	0.698371	0.812679	0.520423	0.0495426	0.00684503	0.418208	0.600831	0.161408	0.288034		1.665	0.9681	0.9059	1.0601	1.1259	0.8514
2422			hexadecasphingosine (d16:1)*	0.42	0.38	0.91	1.07	0.72	0.67	0.47	1.19	0.87		0.00256976	0.00344061	0.000970494	0.000668579	0.72517	0.658698	0.80922	0.307846	0.334766	0.174028	0.461651	0.578196	0.024015	0.768528	0.885467	0.675027	0.659496	0.481561	0.00744239	0.00137194	0.236411	0.581836	0.0865905	0.227721		2.3093	0.9663	0.8815	1.0762	1.152	0.77
2423			N-palmitoyl-heptadecasphingosine (d17:1/16:0)*	0.52	0.44	0.85	0.91	0.67	0.74	0.9	1.59	1.38		0.000308633	0.000556952	1.92456e-05	2.53804e-05	0.355828	0.475803	0.153921	0.100032	0.0441537	0.041174	0.496206	0.593844	0.841705	0.989007	0.132237	0.44682	0.105464	0.396234	4.45903e-05	1.54593e-05	0.23974	0.581836	0.112659	0.251187		1.6674	0.86	0.7275	1.5024	1.3637	1.0035
2424			N-stearoyl-sphinganine (d18:0/18:0)*	0.55	0.46	0.83	0.93	0.74	0.8	0.59	0.99	0.95		0.00279292	0.00368841	0.000110066	0.000109254	0.262069	0.413329	0.360068	0.177235	0.224289	0.131739	0.731362	0.675506	0.0239068	0.768528	0.706022	0.61777	0.781985	0.512926	0.0011048	0.000266598	0.276368	0.581836	0.098412	0.240914		1.953	1.071	0.89	1.143	1.0655	0.8475
2425			sphingadienine	0.84	0.95	1.13	0.88	1	1.14	0.97	1.02	1.02		0.00305432	0.00397935	0.389634	0.111877	0.0267875	0.126746	0.0171661	0.0191775	0.519802	0.232765	0.004295	0.0451627	0.653937	0.989007	0.983203	0.698396	0.54441	0.449952	0.000304592	8.60495e-05	0.93875	0.665719	0.567227	0.487038		1.1097	0.9303	1.0538	1.0788	0.9448	1.0748
2429			hexadecasphinganine (d16:0)*	0.49	0.46	0.95	0.95	0.64	0.67	0.48	0.93	0.66		0.000168469	0.0003285	7.87293e-05	8.03068e-05	0.798149	0.677169	0.397561	0.188249	0.0471728	0.0425279	0.225285	0.445459	0.00194033	0.62782	0.483053	0.563255	0.149096	0.396234	0.000130871	4.11131e-05	0.0289521	0.581836	0.0655735	0.203474		2.1467	1.0436	0.9898	1.024	0.9712	0.6509
2463			N-(2-hydroxypalmitoyl)-sphingosine (d18:1/16:0(2OH))	0.62	0.46	0.75	0.64	0.5	0.78	1.09	1.12	1.17		0.00537665	0.006376	0.000140139	0.000129367	0.199945	0.367303	0.00558278	0.00778006	0.00130951	0.00246772	0.515733	0.605273	0.577391	0.989007	0.570278	0.581906	0.32149	0.410498	8.93297e-06	3.73984e-06	0.384024	0.600831	0.882465	0.572826		1.5692	0.9673	0.7265	1.7033	1.0853	0.8476
2464			N-oleoyl-sphingosine (d18:1/18:1)*	0.76	0.61	0.81	0.95	0.81	0.85	0.86	1.08	1.13		0.322932	0.169175	0.0365016	0.0148586	0.249096	0.407946	0.970527	0.348919	0.919753	0.336369	0.947973	0.715738	0.427918	0.989007	0.880716	0.674372	0.564005	0.451636	0.29929	0.0313249	0.887493	0.651014	0.368386	0.418046		1.3757	1.0412	0.8403	1.1797	1.12	0.9536
2465			eicosanoylsphingosine (d20:1)*	0.51	0.43	0.85	0.95	0.66	0.7	0.54	1.01	0.83		2.63303e-05	6.07137e-05	4.2355e-07	7.9794e-07	0.181711	0.355453	0.39913	0.188564	0.0319462	0.0314282	0.166131	0.407222	0.00607337	0.768528	0.618375	0.586329	0.578217	0.45409	3.67329e-06	1.69061e-06	0.139138	0.581836	0.0115405	0.0948435		2.1677	1.0956	0.9323	1.1607	1.1013	0.7704
2468		Ceramides	N-palmitoyl-sphingosine (d18:1/16:0)	0.77	0.64	0.83	0.8	0.71	0.89	1.17	1.21	1.3		0.0949045	0.0668932	0.0037957	0.00218096	0.174923	0.348329	0.0508641	0.0452347	0.0179988	0.0207837	0.592929	0.639807	0.265726	0.989007	0.366311	0.530493	0.151007	0.396234	0.00129255	0.000304501	0.167041	0.581836	0.848358	0.561454		1.3598	1.0456	0.8661	1.5937	1.2696	1.1278
2470			N-stearoyl-sphingosine (d18:1/18:0)*	0.46	0.41	0.89	0.85	0.69	0.81	0.58	1.06	0.96		0.000793453	0.00127364	7.94134e-05	8.05596e-05	0.433126	0.52582	0.198142	0.120379	0.0702835	0.0571025	0.547904	0.623162	0.0673325	0.848909	0.975904	0.696166	0.925853	0.546494	0.000189526	5.70192e-05	0.444142	0.604564	0.155522	0.285161		2.1784	1.0035	0.8923	1.2535	1.0663	0.8587
2474			ceramide (d18:1/14:0, d16:1/16:0)*	0.42	0.38	0.91	0.86	0.61	0.71	0.79	1.61	1.26		0.00127043	0.00191248	0.000312035	0.000258341	0.623697	0.618222	0.134474	0.090437	0.0675407	0.0555392	0.681044	0.666173	0.785741	0.989007	0.201571	0.460997	0.19572	0.396234	0.000346373	9.62873e-05	0.314177	0.581836	0.279732	0.368069		1.9834	0.8399	0.7629	1.5665	1.354	0.9597
2475			ceramide (d18:1/17:0, d17:1/18:0)*	0.56	0.44	0.79	0.82	0.65	0.79	0.82	1.21	1.21		0.00125064	0.00189249	1.30409e-05	1.79679e-05	0.128303	0.298704	0.0852931	0.0668388	0.03089	0.0308346	0.58726	0.637978	0.498448	0.989007	0.674406	0.611181	0.307726	0.409145	3.12809e-05	1.13225e-05	0.761164	0.630055	0.172847	0.292019		1.8801	1.0449	0.8302	1.5423	1.2669	1.0022
2476			ceramide (d18:1/20:0, d16:1/22:0, d20:1/18:0)*	0.64	0.57	0.89	0.87	0.72	0.83	0.85	1.15	1.08		0.0112919	0.012196	0.000754942	0.000540242	0.316402	0.45215	0.240373	0.136815	0.0653239	0.0543755	0.45514	0.578196	0.495717	0.989007	0.53662	0.57415	0.427306	0.410498	0.00123968	0.000294041	0.719887	0.624636	0.437983	0.44797		1.5641	0.9972	0.8846	1.3237	1.1472	0.9531
2477			ceramide (d18:2/24:1, d18:1/24:2)*	0.67	0.51	0.76	0.7	0.7	1.01	1.57	1.64	2.16		0.991624	0.379584	0.264839	0.081606	0.260486	0.413329	0.260863	0.144981	0.240983	0.13884	0.925042	0.711076	0.0136612	0.768528	0.129139	0.44682	0.0207504	0.359277	0.271553	0.0289448	0.00577197	0.480882	0.672109	0.515395		1.2364	0.8254	0.6292	1.935	1.3498	1.3612
2478			glycosyl-N-palmitoyl-sphingosine (d18:1/16:0)	2.68	2.27	0.85	2.22	1.95	0.88	1.27	1.05	1.09		2.267e-08	8.232e-08	3.08618e-06	4.9547e-06	0.111548	0.274452	7.23689e-06	2.01704e-05	9.2299e-06	2.66451e-05	0.900278	0.705524	0.32994	0.989007	0.859596	0.668698	0.382647	0.410498	1.7e-10	1.4e-10	0.519785	0.606736	0.337423	0.397151		0.5051	1.3542	1.1485	0.642	1.4237	1.249
2479			glycosyl-N-stearoyl-sphingosine (d18:1/18:0)	1.63	1.42	0.87	1.72	1.55	0.9	1.14	1.21	1.25		4.64172e-06	1.2487e-05	0.000944775	0.000653299	0.0808282	0.229465	0.000122995	0.000268164	3.0848e-05	8.37097e-05	0.530412	0.614555	0.502588	0.989007	0.923003	0.685269	0.174777	0.396234	5.382e-08	3.143e-08	0.42936	0.604564	0.247869	0.352595		0.7515	1.2247	1.0654	0.8581	1.478	1.3275
2488			lactosyl-N-palmitoyl-sphingosine (d18:1/16:0)	2.06	1.68	0.82	1.62	1.45	0.89	1	0.79	0.87		3.7e-09	1.494e-08	2.87927e-06	4.70433e-06	0.0323238	0.140898	1.57237e-05	4.12717e-05	0.00104849	0.00204692	0.224677	0.445459	0.679674	0.989007	0.151176	0.44682	0.419838	0.410498	3.1e-10	2.3e-10	0.46247	0.606736	0.149284	0.279012		0.7324	1.5066	1.2334	0.7357	1.1929	1.0671
2493			glycosyl ceramide (d18:1/20:0, d16:1/22:0)*	1.86	1.51	0.81	2.16	1.87	0.87	0.97	1.12	1.2		4.379e-08	1.5517e-07	0.000523637	0.000402823	0.00347988	0.0275203	2.82e-09	1.139e-08	3.022e-08	1.1235e-07	0.619401	0.651312	0.847786	0.989007	0.759256	0.63718	0.101227	0.396234	5.412e-12	4.643e-12	0.506158	0.606736	0.052268	0.18206		0.7241	1.3474	1.0918	0.7002	1.5105	1.3126
2503		Mevalonate Metabolism	3-hydroxy-3-methylglutarate	0.44	0.48	1.09	0.26	0.32	1.25	0.91	0.54	0.62		7.49948e-05	0.000163826	0.000359146	0.000292106	0.596503	0.603689	3.82e-09	1.474e-08	4.1229e-07	1.33191e-06	0.211515	0.439844	0.414951	0.989007	0.00797361	0.379418	0.0267619	0.359277	3.3e-10	2.4e-10	0.032703	0.581836	0.0651967	0.203474		2.4215	1.0726	1.1669	2.2106	0.5767	0.7182
2504			mevalonate	1.02	1.04	1.01	0.54	0.72	1.35	1.6	0.84	1.12		0.834667	0.340921	0.807067	0.204398	0.971657	0.718156	0.00271627	0.00405723	0.0297406	0.0300017	0.409815	0.561204	0.147465	0.907385	0.217304	0.469634	0.567023	0.452213	0.106412	0.0129742	0.874271	0.651014	0.0528668	0.18206		0.9759	0.9979	1.0114	1.5626	0.8394	1.1301
2505			mevalonolactone	0.9	1.02	1.14	0.53	0.82	1.55	1.62	0.96	1.3		0.394648	0.195332	0.968295	0.236786	0.373295	0.490818	0.0679527	0.0565272	0.79411	0.306967	0.13093	0.378073	0.512243	0.989007	0.830009	0.6555	0.705717	0.486525	0.115831	0.0138553	0.702753	0.620403	0.762502	0.543684		0.9835	0.8811	1.0042	1.5954	0.845	1.3101
2515		Sterol	lanosterol	0.68	0.72	1.05	0.77	0.73	0.96	0.91	1.03	0.94		1.65783e-05	4.01385e-05	0.000921897	0.000639876	0.179739	0.352843	0.00172431	0.00284999	0.0211198	0.0232029	0.402934	0.558179	0.414116	0.989007	0.792569	0.644795	0.666214	0.481561	2.90364e-06	1.34529e-06	0.598758	0.613439	0.520095	0.47243		1.5355	1.0462	1.1004	1.4019	1.0753	1.0292
2518			cholesterol	0.76	0.67	0.87	1.03	0.84	0.82	0.89	1.21	1.13		0.387886	0.193303	0.0809592	0.02954	0.362475	0.483524	0.947188	0.341436	0.40757	0.199998	0.44403	0.574153	0.795803	0.989007	0.360887	0.529774	0.326475	0.410498	0.1889	0.0210722	0.338115	0.581836	0.781176	0.548655		1.3226	1.0107	0.8817	1.1833	1.2196	0.9995
2530			3beta,7alpha-dihydroxy-5-cholestenoate	0.85	0.48	0.56	0.87	0.75	0.87	1.14	1.15	1.77		0.0623609	0.0474298	0.00127063	0.000831885	0.123119	0.295053	0.890544	0.328911	0.520641	0.232765	0.609297	0.64556	0.506275	0.989007	0.421249	0.552713	0.0277642	0.359277	0.152942	0.0174532	0.322547	0.581836	0.0232645	0.12167		1.4016	1.1952	0.675	1.5912	1.3778	1.1931
2531			3beta-hydroxy-5-cholestenoate	0.63	0.39	0.62	1.63	0.83	0.51	0.68	1.78	1.46		0.663186	0.283354	0.0142982	0.00673428	0.0394926	0.151009	0.358866	0.177046	0.850528	0.320702	0.486437	0.591908	0.697748	0.989007	0.668811	0.60828	0.216995	0.396924	0.121764	0.0144407	0.620509	0.613439	0.172337	0.292019		1.6195	1.0126	0.6291	1.1073	1.805	0.916
2535			coprostanol	0.23	0.41	1.78	1.02	0.93	0.9	0.49	2.15	1.09		5.2366e-06	1.39581e-05	0.0351146	0.014439	0.00309958	0.0252338	0.0102901	0.0126454	0.728498	0.291825	0.0304245	0.176622	0.114311	0.848909	0.463436	0.558719	0.995041	0.564668	6.85098e-06	2.99447e-06	0.685169	0.616908	0.173222	0.292019		2.5362	0.5893	1.0519	1.2349	1.2649	1.1435
2539			3beta,7beta-dihydroxy-5-cholestenoate	0.42	0.34	0.81	0.63	0.6	0.95	0.77	1.15	1.34		0.00111884	0.00171992	5.64942e-05	6.0291e-05	0.310068	0.45092	0.0353367	0.0346155	0.0285283	0.02908	0.857428	0.69922	0.758759	0.989007	0.515465	0.570529	0.22681	0.396924	4.47117e-05	1.54593e-05	0.52214	0.606736	0.314603	0.383113		2.1934	0.9216	0.7507	1.6852	1.0595	1.0076
2541			4-cholesten-3-one	0.29	0.22	0.75	1.02	0.85	0.83	0.38	1.34	1.48		0.00104707	0.00161815	0.000536821	0.000409552	0.814297	0.677356	0.58967	0.248088	0.509653	0.231271	0.886931	0.70443	0.0462358	0.803026	0.532284	0.57415	0.496837	0.436738	0.00521958	0.00101325	0.738479	0.626034	0.0572675	0.190071		5.3528	1.5492	1.1667	2.0317	2.072	1.7241
2542			beta-sitosterol	0.94	0.88	0.94	0.95	0.94	0.99	0.95	0.96	1.02		0.19386	0.114479	0.00383154	0.00219011	0.0849427	0.232789	0.247037	0.139141	0.381618	0.191771	0.8079	0.687715	0.448603	0.989007	0.509738	0.568257	0.488058	0.434722	0.0275689	0.00410268	0.777124	0.630594	0.260009	0.356139		1.0864	1.025	0.9591	1.0375	0.9887	0.9788
2543			stigmasterol	1.12	0.95	0.85	1.06	0.98	0.92	1.03	0.98	1.07		0.0199652	0.019055	0.335655	0.0988373	0.00163083	0.0161216	0.235108	0.13524	0.934855	0.339149	0.288242	0.482789	0.634029	0.989007	0.652756	0.598688	0.216353	0.396924	0.0074731	0.00137396	0.586047	0.613439	0.294374	0.374841		0.9894	1.112	0.9404	1.0228	1.0889	1.0017
2544			campesterol	0.93	0.79	0.85	1	0.83	0.83	0.98	1.05	1.04		0.181667	0.108827	5.2884e-05	5.70982e-05	0.00261969	0.0230196	0.800695	0.306358	0.0087377	0.0121594	0.015931	0.115754	0.861246	0.989007	0.584276	0.581906	0.357439	0.410498	2.23566e-05	8.58403e-06	0.607721	0.613439	0.488942	0.465221		1.1046	1.0257	0.8673	1.0863	1.0812	0.8983
2548			ergosterol	0.45	0.44	0.97	0.41	0.47	1.14	1.13	1.04	1.21		1.14e-13	7.18e-13	2.3e-14	1.73e-13	0.496559	0.557087	4e-15	2.5e-14	6.73e-13	4.933e-12	0.100112	0.330135	0.193935	0.989007	0.763888	0.63718	0.0584118	0.394125	0	0	0.162324	0.581836	0.244805	0.352081		1.7969	0.8106	0.7874	2.0378	0.8417	0.9565
2561			7-hydroxycholesterol (alpha or beta)	1.18	0.85	0.72	1.66	1.12	0.67	0.83	1.18	1.1		0.117751	0.0786464	0.466026	0.130563	0.0250682	0.12281	0.00219994	0.00342643	0.0805113	0.0635107	0.177724	0.414421	0.529608	0.989007	0.572099	0.581906	0.241659	0.403304	0.00377162	0.000768666	0.645304	0.614948	0.197165	0.309831		1.1775	1.3837	0.9973	0.9792	1.6298	1.0981
2563		Pregnenolone Steroids	pregnenolone sulfate	0.71	0.63	0.89	0.87	0.63	0.73	1.36	1.67	1.36		0.275932	0.150129	0.0580232	0.0220879	0.399469	0.507206	0.0904191	0.0690544	0.595406	0.250497	0.263241	0.470859	0.357405	0.989007	0.48917	0.565626	0.159683	0.396234	0.104986	0.0128455	0.29151	0.581836	0.36618	0.417846		1.3636	0.9678	0.865	1.8487	1.6145	1.1735
2567			17alpha-hydroxypregnenolone 3-sulfate	0.74	0.78	1.06	0.66	0.8	1.21	0.82	0.72	0.83		0.236476	0.134716	0.300728	0.0904275	0.878419	0.696682	0.0272476	0.0283328	0.491861	0.226608	0.137639	0.38126	0.630124	0.989007	0.173719	0.453919	0.833139	0.526802	0.0586784	0.00790302	0.365859	0.589255	0.584354	0.492555		1.4688	1.0869	1.1525	1.2008	0.7873	0.9559
2574			21-hydroxypregnanolone monosulfate (1)	0.76	0.4	0.53	1.9	0.89	0.47	1.02	2.54	2.27		0.362654	0.183194	0.00376746	0.00217367	0.0359391	0.14601	0.0262605	0.0278418	0.321945	0.169638	0.228806	0.445856	0.921052	0.990653	0.0729629	0.43977	0.0241133	0.359277	0.0689341	0.00905614	0.128589	0.581836	0.0162148	0.112392		1.6248	1.2424	0.6546	1.6654	3.1566	1.4872
2579			pregnenediol disulfate (C21H34O8S2)*	0.53	0.62	1.17	1.02	0.79	0.78	0.96	1.84	1.22		0.0243515	0.0224603	0.373485	0.107743	0.155448	0.327204	0.996286	0.353479	0.0780144	0.0620825	0.0773111	0.291121	0.931653	0.990653	0.28512	0.5137	0.214862	0.396924	0.0699191	0.00915095	0.392336	0.600831	0.125381	0.258981		1.4579	0.7749	0.9087	1.4027	1.4261	1.1103
2588		Progestin Steroids	5alpha-pregnan-3beta-ol,20-one sulfate	0.47	0.68	1.45	2	1.07	0.53	0.51	2.16	0.8		0.239509	0.135709	0.861527	0.215464	0.31432	0.45215	0.420744	0.192797	0.404433	0.199179	0.951557	0.715738	0.552867	0.989007	0.535973	0.57415	0.966876	0.555769	0.751053	0.0706303	0.979362	0.673269	0.373852	0.418367		2.4226	1.1416	1.6511	1.2321	2.4701	1.3193
2589			5alpha-pregnan-3beta,20beta-diol monosulfate (1)	0.96	0.99	1.03	0.98	0.62	0.63	2.08	2.12	1.3		0.891511	0.355305	0.974276	0.237305	0.917046	0.710024	0.397589	0.188249	0.465109	0.219007	0.933312	0.713348	0.674751	0.989007	0.503308	0.567283	0.535559	0.449222	0.840965	0.0777187	0.560511	0.613439	0.760335	0.543684		1.0627	1.0223	1.0535	2.2142	2.1723	1.3719
2590			5alpha-pregnan-3beta,20beta-diol monosulfate (2)	0.55	0.24	0.43	3.66	0.61	0.17	0.41	2.72	1.05		0.314073	0.166879	0.00262432	0.00157824	0.0331213	0.143247	0.620946	0.254743	0.553093	0.242469	0.28829	0.482789	0.0987235	0.848909	0.575931	0.581906	0.808765	0.520229	0.0238462	0.00362634	0.413055	0.600831	0.203677	0.317754		1.8299	1.0139	0.4375	0.7522	2.7561	0.4584
2597			5alpha-pregnan-3beta,20beta-diol disulfate*	0.31	0.22	0.69	0.98	0.59	0.6	0.58	1.81	1.58		0.400394	0.197503	0.0132105	0.00630238	0.0872354	0.235574	0.747843	0.29133	0.357052	0.181783	0.537976	0.616907	0.594116	0.989007	0.467975	0.560049	0.262621	0.40625	0.0539628	0.00735342	0.405242	0.600831	0.519566	0.47243		5.0485	1.5779	1.0919	2.9136	2.8584	1.7244
2600			5alpha-pregnan-3alpha,20beta-diol disulfate	0.43	0.32	0.75	0.71	0.54	0.76	0.83	1.36	1.39		0.0013577	0.00201257	8.67562e-05	8.75275e-05	0.345853	0.465841	0.0807232	0.0645678	0.054303	0.0473819	0.79387	0.682772	0.946598	0.990653	0.564053	0.581906	0.406977	0.410498	0.000128744	4.06695e-05	0.636654	0.613439	0.250579	0.352595		2.598	1.1237	0.8411	2.1621	1.5318	1.1683
2606			pregnanolone/allopregnanolone sulfate	0.65	0.51	0.78	0.68	0.62	0.91	0.95	0.99	1.16		0.118893	0.0790455	0.00495104	0.0027533	0.169959	0.343386	0.0556644	0.0488841	0.0960342	0.0710082	0.849306	0.69922	0.976465	0.997585	0.760038	0.63718	0.404977	0.410498	0.0056375	0.0010883	0.831221	0.639122	0.521114	0.47243		1.6846	1.0974	0.8565	1.6005	1.0915	0.993
2710		Primary Bile Acid Metabolism	cholate	0.78	0.85	1.09	0.67	0.68	1.02	1	0.85	0.8		0.355801	0.180785	0.579437	0.156403	0.708925	0.65135	0.0449629	0.0410282	0.16597	0.107091	0.563541	0.631174	0.411919	0.989007	0.125073	0.44682	0.170469	0.396234	0.109299	0.0132796	0.150175	0.581836	0.697628	0.523643		1.4104	1.1029	1.1979	1.4071	0.9407	0.96
2711			glycocholate	1.56	1.51	0.97	0.71	0.45	0.64	0.76	0.35	0.23		0.587028	0.260256	0.281468	0.0857535	0.588736	0.602437	0.313158	0.162667	0.0624726	0.052485	0.353091	0.527558	0.331958	0.989007	0.0794761	0.44682	0.014662	0.359277	0.820626	0.0762445	0.0593765	0.581836	0.114807	0.251606		0.7039	1.0947	1.0614	0.5364	0.3798	0.2429
2712			taurocholate	1.35	1.51	1.12	0.85	1.24	1.45	1.42	0.89	1.16		0.887556	0.355305	0.136005	0.0459569	0.10416	0.264169	0.491907	0.215024	0.945736	0.34164	0.553179	0.626605	0.604229	0.989007	0.851884	0.664639	0.662893	0.481561	0.28989	0.0305712	0.920143	0.661858	0.539832	0.476369		1.2535	1.6895	1.8955	1.7782	1.5102	2.1961
2713			chenodeoxycholate	1.13	1.69	1.49	1.01	1.51	1.5	1.09	0.97	0.97		0.187276	0.111497	0.000873894	0.000611152	0.0278926	0.130856	0.474636	0.210975	0.0209817	0.0231448	0.0937269	0.324438	0.722088	0.989007	0.947514	0.690708	0.691012	0.483622	0.000557413	0.000142421	0.963439	0.672482	0.739024	0.536182		0.6793	0.7702	1.1447	0.7389	0.7449	1.1138
2715			taurochenodeoxycholate	2.32	7.52	3.25	1.12	4.1	3.66	2.76	1.33	1.5		0.246061	0.13838	2.11296e-05	2.69468e-05	0.000678423	0.00877239	0.277722	0.152299	0.000642987	0.00139586	0.0109137	0.0921553	0.536369	0.989007	0.577022	0.581906	0.863279	0.531564	1.71194e-06	8.4982e-07	0.665558	0.616551	0.744072	0.536182		0.2205	0.5109	1.6588	0.6089	0.6816	2.4955
2716			beta-muricholate	0.38	0.32	0.84	0.65	0.37	0.57	0.9	1.53	1.04		0.0198174	0.0190247	0.0289928	0.0122491	0.870383	0.694204	0.993463	0.353479	0.322837	0.169778	0.31908	0.509527	0.532748	0.989007	0.381483	0.536487	0.896029	0.538723	0.0695962	0.00912587	0.881877	0.651014	0.237019	0.345197		2.4415	0.9345	0.787	2.2034	1.4343	0.8165
2723			cholate sulfate	0.78	0.94	1.21	0.4	0.46	1.15	2.03	1.04	0.99		0.783358	0.324209	0.849124	0.213004	0.642178	0.628097	0.00245391	0.00372712	0.108574	0.0780052	0.14523	0.387438	0.814098	0.989007	0.0995989	0.44682	0.334572	0.410498	0.0549679	0.00746112	0.34915	0.581836	0.116773	0.253499		1.2424	0.9695	1.1694	2.5228	1.0095	1.1593
2729		Secondary Bile Acid Metabolism	deoxycholate	0.51	0.36	0.71	0.78	0.48	0.62	0.61	0.94	0.82		0.0181469	0.0180496	6.66663e-05	6.8762e-05	0.0482715	0.163481	0.160303	0.103048	0.00543659	0.00825681	0.121835	0.36177	0.270472	0.989007	0.697974	0.615145	0.910937	0.541621	3.56121e-05	1.26919e-05	0.519389	0.606736	0.588084	0.494793		2.4056	1.2277	0.8716	1.4758	1.1563	0.7137
2730			deoxycholic acid sulfate	0.18	0.46	2.6	0.14	0.38	2.73	0.86	0.68	0.71		0.0231378	0.0214773	0.167915	0.055065	0.340037	0.464727	0.0265833	0.0278563	0.150332	0.0999858	0.455996	0.578196	0.938877	0.990653	0.971621	0.694971	0.874947	0.532182	0.00769252	0.00139584	0.913353	0.657887	0.991777	0.600354		0.9506	0.1673	0.4346	0.8197	0.1135	0.3098
2732			taurodeoxycholate	0.91	0.7	0.77	1.07	1.08	1.01	0.59	0.7	0.92		0.328488	0.171597	0.196312	0.0629244	0.746172	0.665516	0.73199	0.286807	0.570353	0.245037	0.81077	0.687742	0.434104	0.989007	0.744727	0.631522	0.789732	0.513073	0.401704	0.0405183	0.575231	0.613439	0.857604	0.562103		1.3832	1.2581	0.9656	0.8207	0.8782	0.8891
2734			lithocholate	0.52	0.42	0.8	0.98	0.63	0.65	0.74	1.39	1.12		0.130531	0.0848416	0.0150933	0.00698884	0.320627	0.454541	0.915554	0.335399	0.686441	0.27969	0.762589	0.67766	0.551973	0.989007	0.78014	0.642531	0.492769	0.434722	0.131943	0.0154111	0.884134	0.651014	0.328757	0.393857		2.9804	1.543	1.2383	2.1909	2.1467	1.3901
2739			taurolithocholate 3-sulfate	1.1	3.04	2.76	0.54	1.09	2	3.42	1.69	1.23		0.92219	0.362558	0.00841683	0.00424506	0.00655632	0.0468355	0.487878	0.214472	0.195114	0.118981	0.0539355	0.252593	0.394056	0.989007	0.624283	0.588788	0.995916	0.564668	0.00332406	0.000693727	0.609125	0.613439	0.620103	0.502515		0.7328	0.8071	2.2289	2.509	1.3624	2.731
2741			ursodeoxycholate	0.8	0.93	1.17	1.07	0.94	0.88	1.16	1.55	1.17		0.0787726	0.057216	0.783291	0.199471	0.134123	0.305209	0.610071	0.25166	0.710369	0.286856	0.90516	0.706513	0.994971	0.998899	0.165689	0.453919	0.694271	0.483622	0.552922	0.0540454	0.493917	0.606736	0.253081	0.352595		1.0963	0.8723	1.0237	1.2677	1.3512	1.1927
2742			isoursodeoxycholate	0.63	0.52	0.82	0.95	0.83	0.87	0.8	1.2	1.27		0.00726893	0.00838054	0.000491846	0.00038478	0.328293	0.458939	0.777768	0.300391	0.498187	0.22836	0.683425	0.666173	0.283956	0.989007	0.442213	0.55588	0.25278	0.404688	0.00995041	0.00173314	0.722166	0.624748	0.079592	0.218038		1.4908	0.9443	0.7775	1.1955	1.1326	0.9872
2744			tauroursodeoxycholate	1.7	3.35	1.97	1.08	2.6	2.41	1.32	0.83	1.02		0.138125	0.0885883	0.00017976	0.00015804	0.0113655	0.0709946	0.379222	0.182428	0.00129362	0.00245482	0.0122097	0.0986162	0.822982	0.989007	0.79895	0.647595	0.849261	0.530489	1.66357e-05	6.53178e-06	0.923974	0.663392	0.89114	0.574406		0.3891	0.6629	1.3032	0.5122	0.5513	1.3309
2745			dehydrolithocholate	2.13	0.71	0.33	0.51	1.48	2.9	0.76	0.18	1.58		0.36711	0.184531	0.0396355	0.0159777	0.229279	0.394182	0.774372	0.299507	0.397507	0.196481	0.264449	0.470859	0.321898	0.989007	0.537309	0.57415	0.408945	0.410498	0.61513	0.059128	0.767512	0.630055	0.102945	0.243994		3.8875	8.2836	2.7661	2.9685	1.512	4.379
2746			7,12-diketolithocholate	0.97	0.31	0.32	0.45	2.52	5.65	0.4	0.19	3.24		0.0457096	0.0363845	0.0200421	0.00889495	0.717339	0.655183	0.100968	0.0739761	0.853278	0.320702	0.160962	0.404324	0.451467	0.989007	0.651598	0.598656	0.331106	0.410498	0.0346685	0.00496774	0.929495	0.66387	0.268976	0.362765		3.6423	3.521	1.1414	1.4695	0.6543	3.6991
2749			7-ketolithocholate	0.51	0.65	1.26	1.1	1.83	1.66	0.7	1.52	1.99		0.723558	0.304668	0.535165	0.146814	0.332407	0.459944	0.660699	0.26537	0.717404	0.288837	0.434725	0.566807	0.485266	0.989007	0.540255	0.57415	0.663425	0.481561	0.464546	0.0461919	0.323015	0.581836	0.985186	0.598737		1.6786	0.8583	1.0853	1.1821	1.3008	2.159
2750			hyocholate	1.39	2.41	1.73	1.31	3.03	2.32	0.82	0.77	1.04		0.0117208	0.0124737	2.986e-08	6.41e-08	9.02483e-05	0.0021722	0.0712628	0.0587386	3.78e-09	1.603e-08	7.6941e-07	4.76441e-05	0.295458	0.989007	0.092917	0.44682	0.834827	0.526802	7.929e-12	6.639e-12	0.196743	0.581836	0.457696	0.456749		0.6779	0.9448	1.6321	0.5572	0.7295	1.6903
2757			3-dehydrocholate	0.61	0.59	0.96	0.69	1.05	1.54	0.58	0.65	1.04		0.117594	0.0786464	0.093258	0.0332392	0.904372	0.707134	0.244951	0.138254	0.70469	0.285838	0.455853	0.578196	0.163617	0.932996	0.318545	0.516183	0.896408	0.538723	0.136391	0.015751	0.190134	0.581836	0.648568	0.509365		2.1803	1.3296	1.2806	1.2587	0.8623	1.3279
2758			12-dehydrocholate	0.45	0.57	1.26	0.75	1.06	1.4	0.49	0.81	0.9		0.0389713	0.0320754	0.116692	0.0404972	0.595055	0.603689	0.0568929	0.0494575	0.565154	0.244595	0.198333	0.426764	0.102404	0.848909	0.138317	0.44682	0.463222	0.429035	0.0224585	0.00346844	0.0719329	0.581836	0.762829	0.543684		2.5066	1.1305	1.4239	1.2185	0.918	1.2877
2761			taurocholenate sulfate	1.23	3.19	2.59	0.53	1.31	2.48	2.31	1	0.95		0.837817	0.340921	0.00359243	0.00208572	0.0061531	0.0454172	0.257132	0.14363	0.251547	0.142804	0.0292948	0.173683	0.397729	0.989007	0.910687	0.683675	0.853226	0.530754	0.00191282	0.000431608	0.773879	0.630055	0.400845	0.43146		0.6671	0.8217	2.1262	1.5424	0.8178	2.0247
2762			7-ketodeoxycholate	0.46	0.43	0.93	0.68	1.15	1.7	0.66	0.98	1.79		0.0137195	0.0143383	0.0160482	0.00733397	0.948611	0.714478	0.0557724	0.0488841	0.610621	0.254922	0.174157	0.410926	0.231411	0.989007	0.47984	0.561754	0.693258	0.483622	0.00889193	0.00157242	0.509463	0.606736	0.380289	0.418367		2.1956	1.0052	0.9375	1.4494	0.9863	1.6738
2763			7alpha-hydroxycholestenone	0.9	0.8	0.88	0.98	0.97	1	0.95	1.03	1.16		0.155797	0.0967196	0.000735595	0.00053051	0.0308528	0.13886	0.58533	0.247647	0.707207	0.286431	0.881298	0.703281	0.788401	0.989007	0.813598	0.651548	0.125305	0.396234	0.0267292	0.00402948	0.564151	0.613439	0.0758458	0.2151		1.124	1.0163	0.8981	1.0732	1.048	1.0441
2764			3b-hydroxy-5-cholenoic acid	0.76	0.73	0.95	1.17	1.06	0.91	0.71	1.08	1.03		0.192632	0.114019	0.0707768	0.0260491	0.59588	0.603689	0.313389	0.162667	0.340206	0.176181	0.987488	0.726669	0.229762	0.989007	0.918622	0.683675	0.886367	0.534362	0.835996	0.0775688	0.672121	0.616551	0.116364	0.253499		1.4534	1.1118	1.0569	1.0254	1.2005	1.0918
2766			taurochenodeoxycholate sulfate	1.07	2.38	2.22	1.87	2.78	1.49	0.87	1.52	1.02		0.370472	0.185806	0.0219453	0.00955588	0.144954	0.319701	0.143525	0.0951044	0.0286126	0.02908	0.403632	0.558179	0.943757	0.990653	0.570355	0.581906	0.959659	0.555769	0.00853542	0.0015171	0.752877	0.629673	0.888719	0.574406		0.6341	0.6799	1.5105	0.5519	1.0303	1.5352
2767			ursodeoxycholate sulfate (1)	0.23	0.59	2.58	0.16	0.48	2.9	1.19	0.86	0.96		0.0542417	0.0417899	0.120458	0.0416476	0.691477	0.645333	0.0115124	0.0137112	0.480675	0.222209	0.0728506	0.285916	0.784509	0.989007	0.845143	0.663876	0.399265	0.410498	0.00886034	0.00157083	0.705449	0.621149	0.576753	0.489276		3.3668	0.7688	1.9854	4.0039	0.6603	1.9134
2770			ursocholate	0.81	0.86	1.06	0.56	0.67	1.2	1.47	1.02	1.15		0.24815	0.138648	0.455227	0.128361	0.677552	0.642982	0.0716567	0.0588837	0.302891	0.163406	0.464794	0.578196	0.595497	0.989007	0.34032	0.522618	0.467605	0.430971	0.111993	0.013489	0.393461	0.600831	0.890199	0.574406		1.3487	1.0912	1.1586	1.9796	1.11	1.3291
3336	Nucleotide	Purine Metabolism, (Hypo)Xanthine/Inosine containing	inosine	0.89	1.21	1.36	0.11	0.79	7.23	15.36	1.87	9.99		0.591632	0.260419	0.539629	0.147382	0.938264	0.713625	0.00171577	0.00284999	0.00988177	0.0132095	0.596477	0.639807	0.399237	0.989007	0.589317	0.581906	0.817961	0.522258	0.0171359	0.00276952	0.978289	0.673269	0.121931	0.257413		3.295	2.9384	3.9887	50.618	5.5085	39.8441
3337			hypoxanthine	0.85	0.91	1.06	0.55	0.53	0.97	1.12	0.72	0.66		0.916171	0.36166	0.9716	0.236966	0.88799	0.701483	0.00335117	0.00495085	0.00109601	0.00212439	0.59698	0.639807	0.576609	0.989007	0.0611006	0.43977	0.0193042	0.359277	0.0281033	0.00416092	0.103638	0.581836	0.0303653	0.133094		1.3005	1.1089	1.1779	1.4589	0.8001	0.7798
3338			xanthine	0.91	1.02	1.11	0.65	0.61	0.93	1.08	0.77	0.64		0.633866	0.273332	0.848897	0.213004	0.505722	0.562082	0.00201028	0.00315981	8.12971e-05	0.000204268	0.219072	0.444587	0.667433	0.989007	0.0810105	0.44682	0.00228893	0.320937	0.0072951	0.00135558	0.0595087	0.581836	0.00719498	0.0824607		1.0787	0.9848	1.0971	1.161	0.7568	0.7035
3344			2'-deoxyinosine	0.51	0.64	1.25	0.31	0.47	1.51	0.95	0.58	0.7		0.148525	0.0934028	0.44342	0.125371	0.487239	0.556456	0.000560043	0.00103	0.0064567	0.00947082	0.457944	0.578196	0.747042	0.989007	0.0377289	0.420919	0.0481935	0.383379	0.00212687	0.000474911	0.0642783	0.581836	0.195044	0.309831		2.2318	1.1465	1.4286	2.1293	0.6611	0.9969
3346			urate	0.47	0.44	0.94	0.5	0.97	1.96	0.72	0.77	1.6		0.0707057	0.0525388	0.0944557	0.0336013	0.885394	0.701209	0.157737	0.102022	0.683784	0.279027	0.33563	0.521026	0.534819	0.989007	0.804517	0.647595	0.609847	0.467394	0.0737071	0.00948595	0.869698	0.651014	0.664602	0.5132		2.027	0.9501	0.8955	1.4693	0.7275	1.4295
3348			allantoin	1.95	2.21	1.13	0.6	1.32	2.18	1.54	0.48	0.92		0.742751	0.310499	0.0543659	0.0209549	0.105872	0.266407	0.588564	0.248088	0.798032	0.308045	0.439252	0.569296	0.394836	0.989007	0.938008	0.687807	0.516654	0.43962	0.183512	0.0205371	0.900892	0.655219	0.497264	0.465221		0.6438	1.2557	1.4226	0.9929	0.5981	1.3059
3354		Purine Metabolism, Adenine containing	adenosine 5'-monophosphate (AMP)	1.32	2.49	1.89	0.76	1.25	1.65	1.29	0.75	0.65		0.0387692	0.0319998	3.53348e-05	4.26389e-05	0.0138824	0.0817572	0.849809	0.318655	0.160397	0.104629	0.219272	0.444587	0.886884	0.989007	0.22198	0.475101	0.060685	0.394125	0.000520622	0.000135511	0.222392	0.581836	0.0901471	0.22978		0.7073	0.9323	1.7623	0.915	0.6954	1.1482
3361			adenosine	0.67	0.92	1.37	0.4	1.03	2.6	1.92	1.14	2.16		0.0195386	0.0190247	0.270226	0.0828753	0.192986	0.361503	0.000128279	0.000277446	0.0026252	0.00453744	0.376332	0.540546	0.737619	0.989007	0.592508	0.581906	0.476401	0.433441	0.000121706	3.89776e-05	0.74003	0.626034	0.25653	0.353478		1.7108	1.1514	1.5725	3.2844	1.3078	3.3938
3362			adenine	0.94	0.89	0.94	1.11	0.93	0.83	0.84	0.99	0.88		0.526319	0.240812	0.229377	0.0721763	0.563433	0.591754	0.321551	0.164508	0.545872	0.240079	0.124032	0.36177	0.106157	0.848909	0.679959	0.612051	0.243411	0.403304	0.272735	0.0290263	0.18423	0.581836	0.506179	0.469671		1.1939	1.1277	1.0578	1.0049	1.1158	0.9311
3363			1-methyladenine	0.99	1.22	1.23	0.78	0.79	1.02	1.19	0.93	0.78		0.363818	0.183194	0.0689255	0.025502	0.345364	0.465841	0.214305	0.12647	0.248552	0.141902	0.966936	0.719464	0.518851	0.989007	0.347883	0.525151	0.120957	0.396234	0.78325	0.0734239	0.436535	0.604564	0.0997687	0.242943		1.093	1.0837	1.3291	1.2989	1.0081	1.0308
3380			2'-deoxyadenosine 5'-monophosphate	0.97	2.18	2.25	0.54	1.13	2.08	1.35	0.76	0.7		0.594724	0.261011	0.000296348	0.000246459	0.00135811	0.0150344	0.014218	0.0162662	0.882779	0.326366	0.0126719	0.0994661	0.304906	0.989007	0.351352	0.5274	0.171295	0.396234	0.000485418	0.00012876	0.612064	0.613439	0.0249906	0.126646		0.8217	0.7933	1.7888	1.1108	0.6022	1.2533
3382			2'-deoxyadenosine	0.86	0.93	1.08	0.77	0.86	1.12	0.8	0.71	0.74		0.430979	0.209041	0.716331	0.185489	0.669536	0.640152	0.308398	0.16164	0.535705	0.238311	0.715394	0.674596	0.126466	0.848909	0.0934443	0.44682	0.0930024	0.396234	0.439869	0.0440483	0.0596223	0.581836	0.977511	0.598737		1.6067	1.3847	1.4915	1.2794	0.9879	1.1064
3394		Purine Metabolism, Guanine containing	guanosine	0.71	1.71	2.39	0.11	0.82	7.32	15.69	2.47	7.56		0.139981	0.0889926	0.626608	0.166698	0.315046	0.45215	0.00180693	0.00292523	0.104865	0.0760865	0.12313	0.36177	0.429434	0.989007	0.88084	0.674372	0.869208	0.532182	0.00580353	0.00111416	0.767501	0.630055	0.415151	0.438219		1.6947	1.2101	2.8952	26.5814	2.9867	21.8759
3395			guanine	0.87	1.06	1.22	0.79	1.2	1.51	0.88	0.8	1		0.592094	0.260419	0.645525	0.170747	0.321909	0.454541	0.0952528	0.0714278	0.741837	0.294738	0.0556761	0.258572	0.459883	0.989007	0.10163	0.44682	0.417505	0.410498	0.100352	0.0123218	0.173864	0.581836	0.664306	0.5132		1.1928	1.0346	1.2609	1.0523	0.8313	1.2582
3397			7-methylguanine	0.85	0.83	0.98	0.76	0.76	1	1.01	0.91	0.93		0.0112246	0.0121685	0.0186258	0.00834667	0.835404	0.683118	0.0105726	0.0128526	0.00886636	0.0122755	0.860886	0.69922	0.910366	0.990653	0.8993	0.680704	0.727507	0.495228	0.000515144	0.000135098	0.823653	0.638446	0.949412	0.597255		1.1157	0.9448	0.928	1.1233	0.8553	0.8589
3407			8-hydroxyguanine	0.9	1.1	1.23	0.72	1.26	1.75	0.92	0.74	1.05		0.443969	0.212932	0.201651	0.0640645	0.601487	0.606516	0.191952	0.117145	0.754543	0.297608	0.342054	0.524855	0.459775	0.989007	0.395373	0.540217	0.630299	0.471112	0.569625	0.0554764	0.79896	0.632261	0.309602	0.380981		1.4929	1.3386	1.6472	1.376	0.9945	1.7367
3411			2'-deoxyguanosine	0.67	1.09	1.62	0.45	0.78	1.72	1	0.68	0.72		0.228935	0.130933	0.494644	0.137124	0.0637354	0.198221	0.000729707	0.0013152	0.0910751	0.0689727	0.0772657	0.291121	0.757395	0.989007	0.040105	0.436142	0.0426445	0.376109	0.00358525	0.000739358	0.0738775	0.581836	0.145619	0.277285		1.479	0.9887	1.6059	1.4764	0.6712	1.1557
3415		Pyrimidine Metabolism, Orotate containing	dihydroorotate	3.9	8.14	2.08	1.84	1.77	0.96	2.07	0.97	0.45		0.000318181	0.000569117	3.00729e-05	3.70151e-05	0.430243	0.525545	0.179314	0.112519	0.115921	0.0812832	0.769322	0.67766	0.397379	0.989007	0.438551	0.55588	0.290515	0.408791	0.000126794	4.02365e-05	0.698102	0.620403	0.0780522	0.2151		0.4346	1.6968	3.5364	0.8985	1.6509	1.5898
3416			orotate	1.94	2.52	1.3	1.29	1.67	1.3	1.21	0.81	0.81		0.0017905	0.00257528	5.75996e-05	6.11174e-05	0.240571	0.404795	0.362733	0.177657	0.0344883	0.0334243	0.197351	0.426764	0.961925	0.995428	0.122415	0.44682	0.155099	0.396234	0.000132985	4.14441e-05	0.243488	0.581836	0.17034	0.291432		0.6294	1.2208	1.5874	0.7638	0.985	1.2786
3418			orotidine	1.68	2.77	1.65	0.98	1.07	1.09	2.2	1.29	0.85		0.173089	0.104364	0.00180291	0.00113234	0.0547536	0.17857	0.911098	0.334221	0.983842	0.351466	0.930652	0.713311	0.0735592	0.848909	0.540062	0.57415	0.376734	0.410498	0.0783695	0.00999345	0.506325	0.606736	0.0758521	0.2151		0.3121	0.5231	0.8645	0.686	0.6735	0.7361
3423		Pyrimidine Metabolism, Uracil containing	uridine 5'-monophosphate (UMP)	1.01	1.69	1.68	0.75	1.07	1.43	1.1	0.82	0.7		0.370924	0.185806	0.00146861	0.000941475	0.0154413	0.0863452	0.0607024	0.052099	0.475805	0.221004	0.261491	0.470131	0.705832	0.989007	0.185261	0.453919	0.0391615	0.376109	0.0398947	0.00562385	0.241002	0.581836	0.0187484	0.115085		0.8494	0.8553	1.4389	0.9373	0.6994	1.0029
3427			uridine-2',3'-cyclic monophosphate	1.25	1.32	1.06	1.01	1.39	1.38	1	0.81	1.05		0.160649	0.0989882	0.0922462	0.0329422	0.767623	0.66921	0.404912	0.190052	0.779405	0.30388	0.28218	0.482789	0.938041	0.990653	0.171336	0.453919	0.406836	0.410498	0.366899	0.0375527	0.404928	0.600831	0.279142	0.368069		0.9613	1.2003	1.271	0.9592	0.9687	1.3325
3428			uridine	0.69	0.74	1.08	0.52	0.55	1.05	1.29	0.97	0.95		0.20049	0.117677	0.2416	0.0757314	0.910221	0.708705	0.0232039	0.0247956	0.0157282	0.0188781	0.798172	0.683295	0.820434	0.989007	0.414105	0.55	0.311585	0.410498	0.0163223	0.00264742	0.441694	0.604564	0.581198	0.490794		4.0068	2.771	2.9849	5.1734	2.6923	2.8213
3429			uracil	0.49	0.52	1.08	0.39	0.47	1.21	1.34	1.08	1.21		0.00155076	0.00226409	0.00520286	0.00283669	0.653874	0.633937	0.00179428	0.00292225	0.00338387	0.0055991	0.918801	0.709413	0.801498	0.989007	0.830329	0.6555	0.655431	0.481561	3.11407e-05	1.13225e-05	0.710689	0.623655	0.967761	0.598737		2.2064	1.0747	1.1578	2.961	1.1638	1.4059
3430			pseudouridine	1.3	1.3	1.01	0.83	0.94	1.13	1.34	0.86	0.97		0.0217522	0.020321	0.0124187	0.00595538	0.816229	0.677356	0.146399	0.0965625	0.379619	0.191121	0.594502	0.639807	0.120775	0.848909	0.359249	0.529774	0.484551	0.434544	0.501132	0.0494001	0.98291	0.673533	0.0167707	0.112636		0.8909	1.154	1.1607	1.1974	0.9943	1.1285
3431			5,6-dihydrouridine	0.68	0.6	0.89	0.35	0.55	1.57	1.11	0.58	1.02		0.165946	0.101716	0.265203	0.081606	0.779186	0.672932	0.221545	0.129926	0.218297	0.129339	0.954223	0.715738	0.645767	0.989007	0.728454	0.622768	0.573246	0.453826	0.130985	0.015325	0.587416	0.613439	0.972214	0.598737		1.7546	1.1882	1.0528	1.9465	0.6862	1.0773
3432			2'-O-methyluridine	1.06	1.56	1.48	0.38	0.56	1.47	2.18	0.79	0.78		0.59981	0.262056	0.029417	0.0123717	0.0904052	0.238415	0.00140463	0.00238836	0.0539825	0.0472541	0.189282	0.420867	0.400526	0.989007	0.211415	0.467461	0.158522	0.396234	0.060856	0.00811766	0.492975	0.606736	0.00700143	0.0824607		1.1516	1.2158	1.7968	2.5056	0.9602	1.4101
3440			5,6-dihydrouracil	0.94	1.43	1.53	0.67	0.72	1.08	1.37	0.98	0.69		0.526153	0.240812	0.0660217	0.0246749	0.216965	0.381743	0.124339	0.0866386	0.511913	0.231523	0.400975	0.558179	0.746226	0.989007	0.413006	0.55	0.318959	0.410498	0.342703	0.0352319	0.57986	0.613439	0.162026	0.288034		0.8675	0.8145	1.2444	1.19	0.7948	0.8573
3444			2'-deoxyuridine	0.65	0.79	1.22	0.49	0.6	1.22	0.86	0.65	0.65		0.0475037	0.0373809	0.324288	0.0962209	0.298995	0.440214	0.000799855	0.00142266	0.00415546	0.0067121	0.648441	0.6518	0.427143	0.989007	0.0476435	0.43977	0.0196185	0.359277	0.000828046	0.000204792	0.0356086	0.581836	0.296691	0.375123		1.6381	1.0606	1.2948	1.4036	0.6897	0.8427
3446			3-ureidoisobutyrate	0.72	0.54	0.74	0.73	0.91	1.24	1.31	1.33	2.21		0.139857	0.0889926	0.00749292	0.00386423	0.192775	0.361503	0.203832	0.122733	0.557798	0.243352	0.51846	0.605745	0.488219	0.989007	0.38794	0.540118	0.0197379	0.359277	0.0487609	0.00676392	0.0919855	0.581836	0.254356	0.352595		1.3386	0.9651	0.7186	1.7576	1.2816	1.5909
3447			3-ureidopropionate	0.77	0.71	0.92	0.63	0.89	1.41	1	0.82	1.26		0.272672	0.148912	0.0678137	0.025141	0.446406	0.534905	0.00925071	0.0116122	0.141124	0.0947912	0.261509	0.470131	0.840584	0.989007	0.257602	0.497355	0.985362	0.561912	0.0186707	0.00297604	0.609277	0.613439	0.35012	0.407935		1.3193	1.0147	0.9314	1.3243	0.8303	1.1724
3448			beta-alanine	0.76	0.71	0.93	0.8	1.05	1.31	0.85	0.89	1.25		0.112691	0.0761417	0.0286867	0.0121476	0.516857	0.568642	0.294141	0.158727	0.3701	0.187371	0.0615821	0.273706	0.256115	0.989007	0.411301	0.549304	0.490693	0.434722	0.178326	0.0199889	0.633461	0.613439	0.0732241	0.213244		1.3735	1.0419	0.9739	1.1608	0.9247	1.2138
3449			N-acetyl-beta-alanine	0.98	1.03	1.05	0.93	1.12	1.21	1.01	0.96	1.1		0.999688	0.380783	0.598484	0.160839	0.598215	0.604317	0.181484	0.113053	0.689204	0.280395	0.0955376	0.326648	0.990207	0.998899	0.321009	0.516183	0.927359	0.546494	0.283496	0.0299879	0.651362	0.615311	0.57239	0.487832		1.0599	1.0404	1.0952	1.0715	0.9976	1.205
3454		Pyrimidine Metabolism, Cytidine containing	cytidine 5'-monophosphate (5'-CMP)	0.95	1.77	1.87	0.66	1.05	1.59	1.06	0.75	0.63		0.442288	0.21275	0.000161556	0.000144794	0.00148438	0.0158026	0.128156	0.0881617	0.884804	0.326669	0.109312	0.343079	0.781773	0.989007	0.289407	0.5137	0.0479481	0.383379	0.00218818	0.000484305	0.288787	0.581836	0.0265762	0.129818		0.8959	0.8472	1.5816	0.9511	0.6319	1.0026
3457			cytidine 2',3'-cyclic monophosphate	1.73	2.44	1.41	1.12	1.71	1.53	1.53	0.99	1.07		0.0302919	0.0266695	0.000676925	0.000493986	0.149995	0.324358	0.79523	0.304957	0.0909316	0.0689727	0.14593	0.387438	0.293706	0.989007	0.820432	0.651548	0.861016	0.531564	0.00213207	0.000474911	0.798993	0.632261	0.294839	0.374841		0.6421	1.1123	1.5677	0.985	1.1031	1.6845
3458			cytidine	1	0.89	0.89	0.79	0.87	1.11	1.22	0.96	1.19		0.961496	0.370984	0.619508	0.165525	0.586069	0.600818	0.319923	0.164508	0.157643	0.103579	0.638026	0.6518	0.883316	0.989007	0.395154	0.540217	0.424145	0.410498	0.391345	0.039704	0.474823	0.606736	0.706914	0.526951		1.2536	1.2546	1.1151	1.524	1.2009	1.3319
3459			cytosine	2.94	3.36	1.14	2.18	2.08	0.95	1	0.74	0.62		2.6215e-05	6.07137e-05	1.83618e-05	2.4389e-05	0.906613	0.707549	0.116522	0.0836332	0.0752957	0.0606302	0.775851	0.67766	0.82039	0.989007	0.0631328	0.43977	0.0791912	0.396234	2.48663e-05	9.49523e-06	0.155711	0.581836	0.0505934	0.180499		0.5959	1.754	2.0042	0.5946	1.2956	1.235
3463			5-hydroxymethylcytosine	1.26	1.66	1.32	0.48	1.23	2.56	1.92	0.74	1.43		0.625085	0.271872	0.161893	0.0534558	0.355735	0.475803	0.00523057	0.00732699	0.494818	0.227584	0.00111634	0.0151742	0.113496	0.848909	0.67943	0.612051	0.241304	0.403304	0.010756	0.00185526	0.369041	0.590711	0.0468438	0.175274		0.8849	1.1106	1.4678	1.6971	0.8171	2.094
3464			5-methylcytosine	1.75	1.93	1.1	1	1.2	1.2	1.3	0.75	0.81		0.000658134	0.00107899	7.82243e-05	8.0235e-05	0.469089	0.549093	0.721674	0.284414	0.287431	0.156937	0.162946	0.405404	0.627639	0.989007	0.111475	0.44682	0.225119	0.396924	0.00172361	0.000395332	0.38665	0.600831	0.0151719	0.112392		0.7282	1.2709	1.4035	0.9469	0.9509	1.1377
3466			2'-deoxycytidine 5'-monophosphate	1.15	2.21	1.93	0.64	1.07	1.67	1.26	0.7	0.61		0.312	0.166326	2.08976e-05	2.69468e-05	0.000432929	0.00647743	0.0397265	0.0371635	0.869943	0.323357	0.0331834	0.180611	0.493012	0.989007	0.188169	0.453919	0.0264211	0.359277	0.000294104	8.36581e-05	0.253944	0.581836	0.00745984	0.0824607		0.8499	0.9737	1.8748	1.0713	0.6828	1.1427
3468			2'-deoxycytidine	1.31	1.44	1.1	0.7	0.94	1.34	1.21	0.64	0.79		0.104002	0.0712656	0.0397492	0.0159886	0.643512	0.628292	0.109833	0.0791834	0.469913	0.219685	0.40346	0.558179	0.968734	0.997449	0.0317901	0.409645	0.06159	0.394125	0.562213	0.0548765	0.109777	0.581836	0.0518018	0.18206		1.0051	1.3173	1.4448	1.2158	0.8477	1.1384
3470			5-methyl-2'-deoxycytidine	1.4	1.16	0.83	0.84	0.81	0.96	1.73	1.04	1.21		0.409459	0.200613	0.943693	0.23169	0.450151	0.538227	0.932834	0.339979	0.829137	0.316006	0.766718	0.67766	0.27915	0.989007	0.51997	0.571298	0.369926	0.410498	0.720471	0.0679382	0.320146	0.581836	0.867677	0.566422		1.0696	1.4938	1.2364	1.8505	1.5531	1.4977
3475		Pyrimidine Metabolism, Thymine containing	thymidine 5'-monophosphate	1.15	1.85	1.61	0.69	0.94	1.37	1.35	0.81	0.69		0.305943	0.164303	0.00026246	0.00022228	0.00468651	0.0360334	0.0318725	0.0319144	0.318345	0.168395	0.263934	0.470859	0.300926	0.989007	0.286865	0.5137	0.0315843	0.359277	0.0188108	0.00298469	0.375662	0.595221	0.00398612	0.0764382		0.8087	0.9262	1.4942	1.0923	0.7499	1.0287
3479			thymidine	0.69	0.84	1.21	0.53	0.7	1.32	0.82	0.64	0.69		0.223246	0.127931	0.634634	0.168348	0.452025	0.539303	0.00184513	0.00296212	0.0122423	0.0158194	0.555342	0.627779	0.433602	0.989007	0.0193808	0.408384	0.0170544	0.359277	0.00786931	0.0014205	0.0238055	0.581836	0.217741	0.32689		1.5627	1.078	1.3091	1.2867	0.6875	0.905
3480			thymine	0.56	0.56	0.99	0.45	0.57	1.26	1.09	0.87	1.11		0.0250164	0.0229281	0.017101	0.00775751	0.872166	0.694204	0.00185163	0.00296212	0.00966897	0.0130121	0.621004	0.651768	0.891446	0.989007	0.339082	0.522618	0.687103	0.483622	0.000339927	9.48748e-05	0.510846	0.606736	0.763146	0.543684		1.7328	0.979	0.9661	1.8856	0.8514	1.074
3481			5,6-dihydrothymine	0.87	1.21	1.39	0.71	0.89	1.25	1.33	1.09	0.98		0.940263	0.366504	0.320594	0.0954682	0.286208	0.429876	0.00930963	0.0116122	0.233382	0.135452	0.161061	0.404324	0.508527	0.989007	0.301758	0.516183	0.443734	0.419123	0.103315	0.0126632	0.653465	0.616176	0.141941	0.273325		0.8681	0.7559	1.053	1.155	0.8222	1.0295
3483			3-aminoisobutyrate	1.06	1.03	0.97	0.63	0.88	1.38	2.13	1.27	1.81		0.394183	0.195332	0.0484957	0.0190502	0.245294	0.405752	0.0499833	0.0445981	0.115883	0.0812832	0.737131	0.675506	0.0339436	0.768528	0.133727	0.44682	0.0224095	0.359277	0.0340564	0.00489011	0.0301997	0.581836	0.540688	0.476369		1.1506	1.2199	1.1855	2.4458	1.5505	2.1429
3484		Purine and Pyrimidine Metabolism	methylphosphate	0.68	0.89	1.32	0.66	0.89	1.34	0.85	0.83	0.85		0.0096334	0.0106827	0.490638	0.136218	0.0487263	0.163481	0.000883797	0.00155155	0.10816	0.0780052	0.0736739	0.286392	0.389947	0.989007	0.142553	0.44682	0.128525	0.396234	0.000294923	8.36581e-05	0.126035	0.581836	0.739849	0.536182		1.3245	0.8972	1.1826	1.1259	0.746	1.0022
3495	Cofactors and Vitamins	Nicotinate and Nicotinamide Metabolism	quinolinate	1.77	1.96	1.11	1.54	1.34	0.87	0.74	0.65	0.51		0.015103	0.0154507	0.00555047	0.00297897	0.691431	0.645333	0.0884233	0.0679139	0.150308	0.0999858	0.832428	0.696138	0.238241	0.989007	0.0688084	0.43977	0.0249408	0.359277	0.0044111	0.000870903	0.0241006	0.581836	0.615556	0.502515		0.8067	1.427	1.584	0.5997	0.9231	0.8027
3496			nicotinate	0.62	0.59	0.94	0.56	0.58	1.05	0.84	0.75	0.83		0.00408787	0.00501425	0.0018178	0.00113768	0.764429	0.668531	4.60237e-05	0.000107265	0.000156691	0.000379642	0.818913	0.689966	0.302288	0.989007	0.0440982	0.43977	0.0975296	0.396234	1.79622e-06	8.8533e-07	0.0698012	0.581836	0.533113	0.476134		1.61	1.0017	0.9459	1.3542	0.752	0.7886
3497			nicotinate ribonucleoside	0.96	0.98	1.02	0.53	0.71	1.33	1.31	0.73	0.94		0.953605	0.369411	0.774601	0.198352	0.730532	0.659731	0.00589366	0.00804667	0.0213199	0.0233283	0.686502	0.666173	0.810954	0.989007	0.0711926	0.43977	0.204167	0.396234	0.0848343	0.0106806	0.248881	0.581836	0.105256	0.245896		1.1706	1.1188	1.1459	1.5282	0.8132	1.0806
3498			nicotinic acid mononucleotide (NaMN)	1.03	1.56	1.51	0.93	1.2	1.3	0.94	0.85	0.73		0.377833	0.188616	0.00192826	0.00119252	0.0189658	0.101935	0.301596	0.159565	0.601621	0.251552	0.133968	0.378989	0.798452	0.989007	0.242775	0.48272	0.0813791	0.396234	0.0122363	0.00206328	0.264292	0.581836	0.149832	0.279012		0.9278	0.9546	1.4437	0.8716	0.8101	1.0495
3499			nicotinamide	1.05	1.03	0.99	0.46	0.75	1.61	2.64	1.17	1.91		0.84083	0.341081	0.830286	0.209131	0.678303	0.642982	0.0105463	0.0128526	0.00531883	0.00820797	0.709286	0.674554	0.285154	0.989007	0.616151	0.58538	0.63059	0.471112	0.0682152	0.00897867	0.97337	0.673269	0.0776962	0.2151		1.0734	1.123	1.109	2.8313	1.3151	2.1204
3501			nicotinamide ribonucleotide (NMN)	0.32	0.42	1.31	0.36	0.35	0.97	2.29	2.56	1.88		2.34029e-06	6.79942e-06	0.00111768	0.00075038	0.0445776	0.157183	1.93186e-05	4.79163e-05	0.000817029	0.00167176	0.286852	0.482789	0.74775	0.989007	0.473088	0.561754	0.865157	0.531962	3.327e-08	1.976e-08	0.649315	0.614948	0.789028	0.551034		2.1645	0.6976	0.9172	4.959	1.7825	1.7265
3502			nicotinamide riboside	1.22	0.96	0.79	0.36	0.69	1.94	2.54	0.74	1.82		0.787092	0.324829	0.424257	0.120506	0.595112	0.603689	0.00228442	0.00352917	0.00834178	0.0116682	0.716756	0.674596	0.27452	0.989007	0.332646	0.521349	0.735754	0.499269	0.020395	0.00317088	0.93062	0.66387	0.106498	0.246297		1.2375	1.5108	1.1905	3.146	1.1196	2.1693
3503			nicotinamide adenine dinucleotide (NAD+)	2.03	2.66	1.31	1.33	1.72	1.29	1.32	0.86	0.85		0.00224289	0.00313291	0.000139332	0.000129268	0.334509	0.46015	0.0991738	0.0734376	0.0573855	0.0491238	0.737657	0.675506	0.70964	0.989007	0.223859	0.475255	0.128653	0.396234	0.000215322	6.34075e-05	0.249657	0.581836	0.288531	0.374055		0.4935	0.9996	1.3114	0.6491	0.8616	1.1133
3511			1-methylnicotinamide	2.06	1.74	0.85	0.31	0.72	2.36	17.14	2.54	7.1		0.211744	0.122549	0.278118	0.0848729	0.865706	0.694066	0.0242259	0.0257858	0.00227059	0.00395329	0.310016	0.504621	0.33815	0.989007	0.710539	0.618003	0.759586	0.506691	0.007652	0.00139503	0.703407	0.620403	0.28565	0.371983		0.9527	1.9644	1.6606	16.3272	4.9946	11.7846
3514			6-hydroxynicotinate	0.33	0.23	0.71	0.38	0.59	1.57	0.73	0.83	1.85		8.8494e-07	2.67821e-06	2.37e-09	5.77e-09	0.053902	0.17857	4.409e-05	0.000104561	0.00027398	0.000652173	0.665627	0.65937	0.0848124	0.848909	0.334651	0.521392	0.599575	0.464463	3.7e-10	2.7e-10	0.402505	0.600831	0.0432692	0.165947		3.6195	1.1941	0.8456	2.6481	0.9956	1.5621
3516			trigonelline (N'-methylnicotinate)	0.58	0.54	0.93	0.44	0.42	0.94	1.17	0.9	0.91		0.0955965	0.0669262	0.0420417	0.0167646	0.693336	0.645333	0.00020882	0.000430958	2.42395e-05	6.71192e-05	0.381065	0.544538	0.306651	0.989007	0.418783	0.552375	0.240762	0.403304	2.9632e-05	1.08959e-05	0.676156	0.616551	0.103174	0.243994		1.7012	0.9854	0.9127	1.9925	0.8832	0.8294
3518			N1-Methyl-2-pyridone-5-carboxamide	0.69	0.74	1.07	0.48	0.52	1.08	2.01	1.39	1.41		0.00371144	0.0046479	0.0337801	0.0140151	0.374149	0.490818	1.4842e-07	5.4225e-07	7.233e-07	2.25605e-06	0.790543	0.682003	0.0115617	0.768528	0.297926	0.515447	0.4572	0.427796	6.604e-08	3.824e-08	0.116245	0.581836	0.0157953	0.112392		1.183	0.8144	0.8704	2.3733	1.1335	1.2231
3523		Riboflavin Metabolism	riboflavin (Vitamin B2)	0.64	0.58	0.9	0.32	0.4	1.22	1.13	0.57	0.77		0.185151	0.110459	0.0360543	0.0147924	0.412983	0.520782	2.8979e-07	1.01749e-06	1.35697e-05	3.79617e-05	0.314557	0.504838	0.635618	0.989007	0.0260289	0.409645	0.218481	0.396924	2.80773e-06	1.31843e-06	0.252628	0.581836	0.00462826	0.0824607		2.196	1.4125	1.2702	2.4714	0.8007	0.9795
3524			flavin adenine dinucleotide (FAD)	1.14	1.64	1.43	0.86	1.02	1.18	1.22	0.92	0.76		0.345234	0.176902	0.0118862	0.00571489	0.0985472	0.254386	0.978533	0.350042	0.788514	0.306112	0.76872	0.67766	0.81676	0.989007	0.642144	0.595101	0.161017	0.396234	0.132402	0.0154387	0.497357	0.606736	0.270164	0.362765		0.7803	0.89	1.2771	0.9499	0.8205	0.969
3526		Pantothenate and CoA Metabolism	pantothenate	0.58	0.62	1.08	0.49	0.71	1.46	0.77	0.64	0.87		0.00821695	0.00928923	0.0214191	0.0093488	0.696216	0.645333	0.000239271	0.000486376	0.00443244	0.00703388	0.380102	0.544538	0.235092	0.989007	0.0340925	0.409645	0.0883888	0.396234	5.02023e-05	1.71867e-05	0.0404133	0.581836	0.66048	0.5132		1.6533	0.9573	1.0311	1.267	0.6158	0.8994
3530			3'-dephospho-acetyl-CoA	1.84	2.61	1.42	1.63	1.8	1.1	1.56	1.38	1.07		0.00395825	0.00493571	0.000122281	0.000118823	0.224901	0.390291	0.0378193	0.0361625	0.0376919	0.0360146	0.931789	0.713311	0.351227	0.989007	0.75029	0.632613	0.660531	0.481561	0.000121449	3.89776e-05	0.74937	0.628585	0.366798	0.417846		0.4009	0.7391	1.0475	0.626	1.0226	1.1242
3539		Ascorbate and Aldarate Metabolism	threonate	1.74	2.33	1.34	0.5	0.75	1.5	1.36	0.39	0.44		0.135916	0.0875584	0.00353945	0.00206144	0.118303	0.287242	0.0224987	0.0241374	0.264181	0.147205	0.254296	0.461631	0.473794	0.989007	0.00959501	0.379418	0.00482661	0.359277	0.154656	0.0176199	0.0289533	0.581836	0.00790371	0.0824607		0.8599	1.4943	2.0031	1.1682	0.5833	0.8761
3543			gulonate*	1.44	2.32	1.61	0.6	1.09	1.84	1.84	0.76	0.87		0.582724	0.260256	0.00320415	0.00189607	0.0132191	0.0786877	0.403625	0.189778	0.38466	0.192943	0.0994127	0.330135	0.442001	0.989007	0.691658	0.613747	0.285559	0.408739	0.00740022	0.0013678	0.742007	0.626034	0.299696	0.375825		0.6788	0.9781	1.575	1.2521	0.745	1.3699
3545		Tocopherol Metabolism	alpha-tocopherol	0.9	0.84	0.93	0.97	0.91	0.94	0.92	0.99	1		0.000386053	0.000659781	1.8134e-07	3.6392e-07	0.0151977	0.0863452	0.205702	0.123309	0.00459864	0.00721327	0.0822256	0.299508	0.0415913	0.768528	0.791954	0.644795	0.831637	0.526802	5.4998e-07	2.9402e-07	0.392513	0.600831	0.0620323	0.203474		1.111	1.0025	0.9352	1.0256	0.9929	0.9346
3546			alpha-tocopherol acetate	1.16	0.95	0.82	1.23	1.22	0.99	0.88	0.93	1.13		0.0632876	0.0477596	0.517496	0.143029	0.0145179	0.0845996	0.0299326	0.0304226	0.0558136	0.0480815	0.845636	0.698795	0.47814	0.989007	0.599552	0.581943	0.459888	0.428426	0.0179543	0.00288168	0.856977	0.649767	0.141661	0.273325		0.9401	1.0882	0.8898	0.8278	1.0166	1.0064
3549			delta-tocopherol	0.74	0.68	0.91	0.78	0.76	0.98	0.94	0.99	1.06		4.79e-09	1.882e-08	7.378e-12	3e-11	0.0247352	0.12226	2.2851e-07	8.1289e-07	1.7754e-07	6.0986e-07	0.739641	0.675506	0.194686	0.989007	0.785852	0.64396	0.202866	0.396234	9.2e-14	8.7e-14	0.90897	0.65719	0.0853409	0.226936		1.3066	0.9666	0.8832	1.2253	0.9595	0.9364
3551			alpha-tocotrienol	0.7	0.84	1.2	0.75	0.9	1.19	0.99	1.06	1.06		1.9289e-07	6.3683e-07	0.00240224	0.00145894	0.00302677	0.0250088	4.30005e-06	1.22373e-05	0.415615	0.200323	9.74674e-05	0.00215978	0.769136	0.989007	0.685807	0.613747	0.189434	0.396234	2.82e-09	1.9e-09	0.560992	0.613439	0.258697	0.355401		1.2112	0.85	1.0175	1.1951	0.9017	1.0736
3552			gamma-tocotrienol	0.58	0.63	1.08	0.65	0.73	1.11	1	1.14	1.17		7.428e-08	2.5691e-07	8.5792e-07	1.48033e-06	0.422467	0.523675	2.10261e-06	6.3871e-06	0.0045318	0.00714975	0.021155	0.141971	0.965422	0.995428	0.448563	0.55588	0.0735919	0.396234	6e-10	4.3e-10	0.304385	0.581836	0.163063	0.288034		1.3665	0.7894	0.8549	1.3733	0.8973	0.9964
3553			gamma-CEHC	0.8	0.69	0.87	0.72	0.73	1.02	0.62	0.56	0.66		0.0347042	0.029482	0.013681	0.00647663	0.692292	0.645333	0.127687	0.0880632	0.230573	0.134556	0.78192	0.679825	0.0268708	0.768528	0.0725246	0.43977	0.192517	0.396234	0.0146393	0.00241087	0.0364751	0.581836	0.658853	0.5132		1.5063	1.2	1.0419	0.9312	0.6662	0.6827
3556			alpha-CEHC sulfate	1.11	1.42	1.28	1.02	1.4	1.37	0.67	0.61	0.66		0.334029	0.172991	0.0155483	0.00714088	0.126829	0.298704	0.332572	0.167747	0.175982	0.112101	0.664678	0.65937	0.290491	0.989007	0.291294	0.5137	0.094834	0.396234	0.0319806	0.00463998	0.152423	0.581836	0.681771	0.518626		0.9388	1.0424	1.3294	0.6251	0.6406	0.8779
3559			alpha-CEHC	0.96	0.64	0.66	0.85	0.61	0.71	0.64	0.57	0.61		0.670731	0.284901	0.00848428	0.00424506	0.0239396	0.120479	0.631297	0.25704	0.0985208	0.0726489	0.226116	0.445459	0.12362	0.848909	0.113716	0.44682	0.464513	0.429035	0.00827415	0.00148203	0.102295	0.581836	0.707599	0.526951		1.5181	1.4513	0.9647	0.9682	0.8271	0.5879
3567			gamma-tocopherol/beta-tocopherol	0.5	0.54	1.07	0.53	0.61	1.16	0.93	0.97	1.05		0	0	0	0	0.0393555	0.151009	0	0	0	0	2.83199e-05	0.000751564	0.0872583	0.848909	0.456864	0.557773	0.226255	0.396924	0	0	0.617212	0.613439	0.0171313	0.112636		1.8046	0.9039	0.9686	1.6705	0.8787	1.016
3569		Biotin Metabolism	biotin	0.78	0.47	0.6	1.68	0.77	0.46	0.7	1.51	1.17		0.310686	0.16593	0.00522391	0.00283669	0.0591602	0.187146	0.791264	0.304012	0.971074	0.347641	0.771434	0.67766	0.161802	0.932996	0.565409	0.581906	0.62624	0.469959	0.111245	0.0134221	0.558895	0.613439	0.14003	0.273309		1.4707	1.1454	0.6848	1.0329	1.7345	0.7978
3578		Pterin Metabolism	pterin	0.41	0.45	1.11	0.6	0.45	0.75	0.95	1.4	0.95		0.000108344	0.000224844	0.00180314	0.00113234	0.332028	0.459944	0.00464829	0.00668452	0.0197165	0.0222004	0.647217	0.6518	0.54469	0.989007	0.612503	0.58538	0.931762	0.547973	1.76694e-05	6.8987e-06	0.995806	0.676854	0.637526	0.5056		1.4639	0.5985	0.6637	1.3939	0.8375	0.6303
3590		Hemoglobin and Porphyrin Metabolism	bilirubin (Z,Z)	1.18	1.23	1.04	0.99	1.43	1.44	0.86	0.72	1		0.0744502	0.0547609	0.066481	0.0247463	0.956062	0.716193	0.224814	0.131274	0.166145	0.107091	0.0135169	0.103193	0.696933	0.989007	0.0585357	0.43977	0.550301	0.45132	0.0597658	0.0080184	0.287862	0.581836	0.0773856	0.2151		1.0133	1.1937	1.2453	0.8704	0.8603	1.2417
3591			bilirubin (E,E)*	1.14	1.15	1.01	0.97	1.47	1.52	0.71	0.6	0.9		0.151709	0.0945863	0.125051	0.0429939	0.916148	0.710024	0.492315	0.215024	0.01752	0.0205811	0.00324491	0.0369062	0.165731	0.932996	0.0206922	0.408384	0.363843	0.410498	0.0160094	0.00260562	0.0969218	0.581836	0.0914463	0.22978		1.1846	1.3472	1.3643	0.8373	0.8133	1.2339
3592			bilirubin (E,Z or Z,E)*	3.79	4.47	1.18	0.93	1.38	1.48	1.74	0.43	0.54		0.000827343	0.00131352	3.70097e-05	4.34486e-05	0.294788	0.43686	0.559946	0.2384	0.366956	0.186127	0.147956	0.387524	0.198443	0.989007	0.00911265	0.379418	0.0337601	0.37418	0.00161806	0.000373588	0.0732464	0.581836	0.00927022	0.0876977		0.4369	1.6549	1.9547	0.7616	0.7093	1.0512
3593			biliverdin	0.74	0.83	1.12	0.61	1	1.63	0.81	0.67	0.97		0.592478	0.260419	0.930597	0.229084	0.534129	0.575269	0.00592291	0.00804667	0.919506	0.336369	0.00612723	0.0586234	0.572741	0.989007	0.0734497	0.43977	0.583676	0.455411	0.023429	0.00358643	0.281288	0.581836	0.165651	0.288034		1.5056	1.1143	1.2494	1.2153	0.7413	1.21
3594			I-urobilinogen	0.25	0.25	0.99	0.77	1.05	1.35	0.23	0.69	0.93		0.160814	0.0989882	0.708362	0.183942	0.298389	0.440214	0.730666	0.286704	0.269957	0.150115	0.436277	0.566807	0.445226	0.989007	0.936255	0.687807	0.21806	0.396924	0.40528	0.0408198	0.417533	0.600831	0.433842	0.447433		6.0957	1.5511	1.5408	1.3726	1.0637	1.4403
3595			D-urobilin	0.54	0.48	0.89	0.53	0.86	1.61	0.52	0.52	0.94		0.001918	0.00273163	0.0511974	0.0198998	0.190043	0.361503	0.00189299	0.00301047	0.199375	0.120765	0.0629952	0.273706	0.480322	0.989007	0.47891	0.561754	0.696788	0.483934	0.000166103	5.10779e-05	0.51471	0.606736	0.871972	0.56842		3.1006	1.6642	1.4732	1.612	0.8614	1.3838
3596			L-urobilin	0.67	0.5	0.74	1.09	1.07	0.99	0.86	1.39	1.84		0.00655736	0.00765124	0.000130734	0.000123442	0.168225	0.341127	0.261159	0.144981	0.896209	0.329535	0.340718	0.524855	0.549176	0.989007	0.207591	0.463805	0.153816	0.396234	0.0236298	0.00360922	0.443636	0.604564	0.00613209	0.0824607		1.3607	0.9177	0.6818	1.1683	1.2714	1.2552
3602		Thiamine Metabolism	thiamin (Vitamin B1)	0.68	0.65	0.95	0.64	0.64	1	0.93	0.88	0.91		4.34e-09	1.729e-08	2.5e-10	7.5e-10	0.322094	0.454541	1.7e-10	7.5e-10	1e-10	5e-10	0.582303	0.637978	0.453244	0.989007	0.2308	0.475439	0.304982	0.409145	3e-15	4e-15	0.295025	0.581836	0.719928	0.530977		1.3551	0.9199	0.8776	1.2581	0.8056	0.8029
3603			thiamin monophosphate	1	1.04	1.04	0.87	0.87	1	1.03	0.9	0.86		0.74873	0.311712	0.670936	0.175706	0.916488	0.710024	0.034815	0.0343518	0.0335775	0.0327757	0.919059	0.709413	0.916174	0.990653	0.161572	0.453919	0.133273	0.396234	0.326887	0.0337558	0.281148	0.581836	0.118329	0.254478		0.9661	0.9661	1.007	0.9975	0.8665	0.8661
3605			5-(2-Hydroxyethyl)-4-methylthiazole	1.04	1.18	1.13	0.71	0.99	1.38	2.07	1.42	1.74		0.981573	0.376232	0.525729	0.144871	0.540779	0.579797	0.646914	0.261761	0.541518	0.239699	0.863926	0.69922	0.308093	0.989007	0.390549	0.540118	0.556111	0.45132	0.938842	0.0857379	0.392686	0.600831	0.673044	0.515395		4.108	4.273	4.8357	8.5113	6.0795	8.4149
3606			hydroxymethylpyrimidine	0.9	0.8	0.88	0.75	0.92	1.23	2.16	1.79	2.49		0.72746	0.305426	0.0819909	0.0297542	0.0392276	0.151009	0.477377	0.21123	0.469963	0.219685	0.1643	0.406673	0.650765	0.989007	0.566243	0.581906	0.431171	0.411802	0.0489355	0.00677463	0.529972	0.606736	0.772386	0.54753		2.707	2.4458	2.1608	5.8571	4.3762	5.3845
3610		Vitamin A Metabolism	retinol (Vitamin A)	0.29	0.24	0.83	0.9	0.56	0.62	0.67	2.12	1.6		0.00185678	0.00265746	0.000137052	0.000127795	0.3666	0.486681	0.23165	0.134106	0.0999295	0.0728952	0.606038	0.644327	0.88911	0.989007	0.187785	0.453919	0.124977	0.396234	0.000447088	0.000119966	0.274031	0.581836	0.177377	0.293645		2.9119	0.8346	0.6914	1.9575	1.7682	1.1034
3612			carotene diol (1)	0.96	1	1.04	1.03	1.09	1.06	0.94	1	1.02		0.271187	0.148381	0.965607	0.236441	0.253332	0.411168	0.375773	0.181669	0.00692424	0.00999454	0.0524424	0.249798	0.136225	0.873442	0.917886	0.683675	0.41153	0.410498	0.0562977	0.00762673	0.806842	0.633347	0.126051	0.258981		1.0368	0.9981	1.0398	0.9733	1.003	1.0616
3613			carotene diol (2)	1.09	1.13	1.04	1.16	1.13	0.98	0.89	0.94	0.89		0.211015	0.122371	0.0723638	0.0265085	0.566538	0.591754	0.0558717	0.0488841	0.0317268	0.0314213	0.73796	0.675506	0.184398	0.970314	0.427791	0.55588	0.345074	0.410498	0.0154845	0.00253803	0.194475	0.581836	0.879699	0.571837		0.9724	1.0602	1.1005	0.8655	1.0014	0.9779
3614			carotene diol (3)	0.91	0.96	1.06	1.04	1.08	1.04	0.95	1.09	1.06		0.0166501	0.0169142	0.305197	0.0913251	0.149324	0.324358	0.375436	0.181669	0.0114086	0.0149559	0.0792009	0.29426	0.312278	0.989007	0.240298	0.482562	0.160007	0.396234	0.080952	0.0102663	0.52993	0.606736	0.0210007	0.119322		1.0258	0.9326	0.9895	0.9714	1.0132	1.0518
3616			beta-cryptoxanthin	1.03	1.23	1.19	1.08	1.35	1.25	0.93	0.97	1.02		0.629867	0.272321	0.00012326	0.000119147	0.000506347	0.00700772	0.0953762	0.0714278	8.373e-08	2.951e-07	1.22176e-05	0.000378273	0.220551	0.989007	0.705453	0.61777	0.526122	0.444864	5.74e-09	3.73e-09	0.696619	0.620403	0.189818	0.307603		0.9772	1.0076	1.2009	0.9095	0.982	1.2281
3624		Vitamin B6 Metabolism	pyridoxine (Vitamin B6)	0.63	0.39	0.62	0.6	0.48	0.79	0.91	0.88	1.11		0.363562	0.183194	0.00834532	0.00422129	0.0690948	0.209017	0.0304709	0.030769	0.0109858	0.0146134	0.606978	0.644327	0.762574	0.989007	0.304547	0.516183	0.765573	0.507552	0.00183606	0.000415637	0.544096	0.613439	0.56181	0.485026		1.9764	1.239	0.7709	1.806	1.0869	0.8582
3626			pyridoxamine	0.9	0.78	0.86	0.86	0.75	0.87	0.92	0.87	0.89		0.259968	0.143594	0.0022403	0.00136508	0.0382715	0.151009	0.0599379	0.0516067	0.000802205	0.00167176	0.0802144	0.296052	0.391881	0.989007	0.190297	0.453919	0.255002	0.404916	9.58074e-05	3.12596e-05	0.214701	0.581836	0.849087	0.561454		1.1443	1.0337	0.8888	1.0541	0.9043	0.7872
3629			pyridoxal	0.94	0.88	0.93	0.83	0.86	1.03	1.07	0.94	1.04		0.484913	0.227352	0.0834401	0.0301473	0.289285	0.431659	0.0451954	0.0410282	0.0471362	0.0425279	0.950917	0.715738	0.655355	0.989007	0.521133	0.571398	0.875397	0.532182	0.0281399	0.00416092	0.98773	0.673533	0.608677	0.501722		1.0478	0.9889	0.9243	1.122	0.9315	0.9606
3630			pyridoxate	1	0.89	0.89	0.78	0.65	0.84	1.3	1.01	0.95		0.975373	0.374441	0.129447	0.0443403	0.137045	0.308639	0.0877233	0.0675682	0.00833821	0.0116682	0.275149	0.477701	0.276319	0.989007	0.979071	0.697491	0.83376	0.526802	0.0141281	0.00234334	0.615912	0.613439	0.447972	0.451607		1.036	1.0332	0.9201	1.3456	1.0444	0.8772
3632	Xenobiotics	Benzoate Metabolism	hippurate	2.79	5.73	2.05	1.19	2.65	2.23	1.76	0.75	0.81		0.00764274	0.00874213	1.00628e-05	1.40747e-05	0.0260932	0.125608	0.497434	0.215764	0.134992	0.0922715	0.38954	0.549602	0.407436	0.989007	0.323954	0.516183	0.0371763	0.376109	0.000202658	5.99336e-05	0.287957	0.581836	0.0572709	0.190071		0.3229	0.9006	1.8496	0.5669	0.6735	1.5003
3636			2-hydroxyhippurate (salicylurate)	2.56	3.1	1.21	1.48	1.55	1.05	1.12	0.65	0.56		0.000281332	0.000520621	3.79276e-05	4.37654e-05	0.502104	0.560402	0.337141	0.16896	0.350335	0.180393	0.990816	0.72696	0.859108	0.989007	0.0654175	0.43977	0.0310636	0.359277	0.000507464	0.000133588	0.116411	0.581836	0.0303077	0.133094		0.6672	1.7083	2.0655	0.7479	1.1061	1.1604
3638			4-hydroxyhippurate	1.64	2.69	1.63	0.9	0.79	0.88	1.46	0.8	0.43		0.0231209	0.0214773	5.22284e-05	5.67221e-05	0.0321507	0.140898	0.630536	0.25704	0.853121	0.320702	0.781367	0.679825	0.819989	0.989007	0.0886204	0.44682	0.0097154	0.359277	0.0156679	0.00255603	0.0919057	0.581836	0.00756147	0.0824607		0.8445	1.3883	2.2692	1.2302	1.1118	0.9763
3644			benzoate	0.95	0.96	1.01	0.86	0.85	0.99	1	0.9	0.88		0.597242	0.26145	0.793181	0.201711	0.789477	0.677169	0.087574	0.0675682	0.0179254	0.0207837	0.431719	0.566807	0.894659	0.989007	0.325529	0.516183	0.0909433	0.396234	0.122685	0.014525	0.253745	0.581836	0.286124	0.371983		1.0331	0.9835	0.9951	1.0367	0.8892	0.8801
3654			4-hydroxybenzoate	1.42	1.31	0.92	0.59	0.7	1.18	1.91	0.79	1.02		0.0350439	0.0296838	0.0295272	0.0123898	0.939688	0.713625	0.370985	0.180391	0.752483	0.297608	0.583866	0.637978	0.417816	0.989007	0.444489	0.55588	0.612056	0.467429	0.39894	0.0403567	0.864418	0.651014	0.077769	0.2151		1.049	1.4902	1.373	2.0034	1.1829	1.3985
3662			catechol sulfate	0.78	1.04	1.34	0.94	1.3	1.38	0.72	0.87	0.89		0.96752	0.372319	0.366174	0.106131	0.345355	0.465841	0.383513	0.183493	0.164698	0.106665	0.571478	0.634438	0.216706	0.989007	0.49521	0.567283	0.37487	0.410498	0.258881	0.0278912	0.283996	0.581836	0.806501	0.551553		1.198	0.9307	1.2516	0.8638	0.8116	1.1188
3668			4-methylcatechol sulfate	0.78	2.32	2.96	0.59	2.15	3.64	0.8	0.6	0.74		0.932902	0.364795	0.000143235	0.000130916	0.000183703	0.003632	0.71766	0.284075	0.00968615	0.0130121	0.00394221	0.0430787	0.400522	0.989007	0.297865	0.515447	0.146252	0.396234	8.32862e-06	3.50795e-06	0.232765	0.581836	0.610396	0.501722		1.6996	1.3304	3.9367	1.3591	0.8045	2.9265
3701			p-cresol	0.95	0.9	0.94	0.87	0.71	0.81	0.96	0.88	0.76		0.585654	0.260256	0.17863	0.0579611	0.416474	0.52162	0.160467	0.103048	0.0152718	0.0185993	0.248609	0.460404	0.649279	0.989007	0.320654	0.516183	0.224684	0.396924	0.0297179	0.00436638	0.306296	0.581836	0.661323	0.5132		1.1233	1.072	1.0107	1.0837	0.9383	0.7641
3702			p-cresol sulfate	0.64	0.89	1.39	0.86	0.9	1.05	0.67	0.89	0.67		0.586983	0.260256	0.455386	0.128361	0.201039	0.367303	0.840012	0.315857	0.765154	0.300503	0.916464	0.709375	0.313215	0.989007	0.390871	0.540118	0.145908	0.396234	0.705597	0.0667167	0.236183	0.581836	0.601489	0.501722		1.3124	0.8404	1.1687	0.8731	0.7515	0.788
3710			phenylpropionylglycine	2.55	4.75	1.86	1	1.19	1.19	0.69	0.27	0.17		0.00500128	0.00597966	0.000130267	0.000123442	0.20098	0.367303	0.606449	0.251082	0.762739	0.300404	0.84637	0.698795	0.309375	0.989007	0.00996828	0.379418	0.000737028	0.305528	0.00736324	0.00136459	0.00741177	0.480882	0.0292998	0.132741		0.6295	1.6072	2.993	0.4324	0.4305	0.5128
3713			3-(3-hydroxyphenyl)propionate sulfate	0.63	0.72	1.13	0.59	0.79	1.32	0.7	0.65	0.76		0.286423	0.155221	0.662966	0.174361	0.524433	0.57043	0.0448804	0.0410282	0.100354	0.0730087	0.757659	0.67766	0.585252	0.989007	0.313097	0.516183	0.252315	0.404688	0.087011	0.0108955	0.330582	0.581836	0.63485	0.505392		1.3415	0.8498	0.9643	0.9344	0.5555	0.7336
3715			2-(4-hydroxyphenyl)propionate	1.8	1.37	0.76	2.65	1.86	0.7	1	1.47	1.36		0.0125342	0.0131944	0.174284	0.0566506	0.221212	0.386771	0.00144158	0.00243587	0.025236	0.0264504	0.330957	0.51665	1	1	0.462861	0.558719	0.368998	0.410498	0.000517208	0.000135129	0.427575	0.604564	0.744461	0.536182		0.4473	0.8046	0.6137	0.4473	1.1858	0.8331
3716			3-(3-hydroxyphenyl)propionate	0.49	0.41	0.83	0.4	0.44	1.1	1.04	0.87	1.14		0.00343002	0.00433283	0.00108306	0.000729791	0.674791	0.642982	0.0162114	0.018186	0.0623203	0.052485	0.619168	0.651312	0.965345	0.995428	0.713882	0.618003	0.329663	0.410498	0.000287865	8.2328e-05	0.602137	0.613439	0.560364	0.485026		1.8524	0.9025	0.7511	1.9318	0.7815	0.8586
3717			3-(4-hydroxyphenyl)propionate	0.8	0.83	1.03	0.93	1.1	1.19	0.86	0.99	1.14		0.506954	0.234911	0.539344	0.147382	0.959944	0.716193	0.116623	0.0836332	0.899377	0.330252	0.164915	0.406673	0.746805	0.989007	0.381399	0.536487	0.973746	0.558233	0.27336	0.0290316	0.639695	0.613439	0.605425	0.501722		1.2901	1.0364	1.0666	1.1031	1.0239	1.2183
3718			3-phenylpropionate (hydrocinnamate)	0.62	0.28	0.45	2.17	1.53	0.71	0.83	2.91	4.55		0.0989829	0.0687996	0.00159832	0.00101756	0.0929577	0.243888	0.067325	0.0561779	0.3728	0.188387	0.368414	0.53622	0.163709	0.932996	0.819096	0.651548	0.561575	0.451636	0.13644	0.015751	0.82825	0.638446	0.00979066	0.0876977		9.2115	5.6966	2.5689	7.634	16.5616	11.6942
3724		Xanthine Metabolism	1-methylurate	0.68	0.44	0.65	1.41	0.7	0.49	1.48	3.05	2.31		0.0893852	0.0636513	0.000314324	0.000259074	0.0308015	0.13886	0.661573	0.26537	0.583838	0.247936	0.898299	0.705108	0.749038	0.989007	0.356895	0.529774	0.0301339	0.359277	0.0714521	0.00924774	0.285191	0.581836	0.0121187	0.0972852		1.8549	1.2616	0.823	2.7371	3.8539	1.9032
3730			1-methylxanthine	1	0.87	0.87	0.76	0.64	0.84	1.15	0.87	0.85		0.875621	0.351382	0.33692	0.0990518	0.420042	0.523675	0.0688962	0.0569616	0.00614415	0.00916092	0.273237	0.477701	0.577859	0.989007	0.368929	0.530493	0.249757	0.404688	0.030524	0.00447536	0.484057	0.606736	0.314664	0.383113		1.0243	1.0285	0.891	1.1733	0.8955	0.7563
3736			caffeic acid sulfate	1.11	4.26	3.83	0.85	2.5	2.93	2.29	1.75	1.34		0.87273	0.350706	0.00509802	0.00281806	0.00771325	0.0533747	0.955814	0.344087	0.314662	0.167098	0.290279	0.482789	0.349369	0.989007	0.446586	0.55588	0.541309	0.449497	0.0118393	0.0020216	0.635391	0.613439	0.358754	0.411741		0.4734	0.5265	2.0148	1.0828	0.9227	2.7076
3752		Food Component/Plant	piperidine	1.14	0.71	0.63	0.76	1.08	1.42	0.56	0.38	0.85		0.789914	0.32507	0.123031	0.0424575	0.198112	0.367303	0.17887	0.112519	0.30928	0.16521	0.7764	0.67766	0.0463253	0.803026	0.0068053	0.379418	0.105808	0.396234	0.19126	0.0213012	0.0135269	0.539636	0.524243	0.472471		1.5046	1.7107	1.0726	0.8439	0.6431	0.9135
3753			2-piperidinone	0.9	0.91	1.01	0.79	0.91	1.16	1.07	0.93	1.07		0.126908	0.0832314	0.147125	0.0492088	0.935912	0.713625	0.000379783	0.000749462	0.0774168	0.0617881	0.0581826	0.266315	0.595415	0.989007	0.326313	0.516183	0.79211	0.513073	0.00172215	0.000395332	0.941439	0.665719	0.218057	0.32689		1.0365	0.9358	0.9446	1.1109	0.8722	1.0116
3790			erythrose	0.87	0.72	0.83	0.85	0.86	1.01	1.37	1.34	1.63		0.89139	0.355305	0.474003	0.132196	0.394916	0.505344	0.28237	0.153911	0.47282	0.220456	0.748433	0.677119	0.477694	0.989007	0.790952	0.644795	0.504181	0.436745	0.584832	0.056668	0.623456	0.613439	0.61965	0.502515		1.0202	0.8825	0.7362	1.3935	1.1868	1.1971
3799			genistein	4.07	4.68	1.15	2.14	2.54	1.19	1.27	0.67	0.69		6.42183e-06	1.65113e-05	5.7506e-07	1.0409e-06	0.432054	0.525672	0.297255	0.159137	0.019006	0.0215795	0.157988	0.404051	0.343965	0.989007	0.1382	0.44682	0.282136	0.408338	1.95891e-06	9.5201e-07	0.534109	0.608784	0.0110704	0.092634		0.5676	2.3124	2.6564	0.7227	1.5437	1.8327
3803			3-dehydroshikimate	1.76	2	1.14	1.51	2.13	1.41	0.7	0.6	0.75		0.0327389	0.0281417	0.0176826	0.00796264	0.791557	0.677169	0.378609	0.182428	0.0994222	0.0728952	0.408942	0.561204	0.699558	0.989007	0.141553	0.44682	0.338665	0.410498	0.0153437	0.0025209	0.209826	0.581836	0.64468	0.508511		0.7716	1.3606	1.5449	0.5428	0.8214	1.155
3808			1-methyl-beta-carboline-3-carboxylic acid	0.43	0.27	0.62	0.54	0.28	0.53	1.03	1.29	1.11		2.59e-09	1.093e-08	1.57e-13	9.35e-13	0.000804197	0.00989323	9.0568e-07	2.88063e-06	2e-11	1.1e-10	0.000345107	0.00565675	0.886409	0.989007	0.174142	0.453919	0.321308	0.410498	0	0	0.344124	0.581836	0.357466	0.411741		1.3863	0.5969	0.3689	1.4336	0.7687	0.4082
3810			diaminopimelate	0.52	0.59	1.13	0.57	0.67	1.18	0.94	1.03	1.07		0.0104119	0.0113833	0.0461198	0.0182724	0.52645	0.57043	0.011713	0.0138889	0.0915022	0.0689727	0.417573	0.564844	0.382843	0.989007	0.399346	0.541456	0.485943	0.434722	0.00175328	0.000400814	0.350034	0.581836	0.981747	0.598737		2.0098	1.0465	1.1863	1.8826	1.0743	1.2671
3829			vanillate	0.9	1.14	1.26	0.59	0.66	1.13	1.36	0.88	0.79		0.541136	0.245196	0.161244	0.0533511	0.421119	0.523675	0.140359	0.0936767	0.138763	0.0939873	0.948165	0.715738	0.864646	0.989007	0.27517	0.5137	0.115317	0.396234	0.797966	0.0744377	0.336242	0.581836	0.112749	0.251187		1.0115	0.9137	1.1538	1.3718	0.8086	0.9111
3837			2,3-dihydroxyisovalerate	1.49	1.62	1.09	0.87	1.33	1.52	0.68	0.4	0.56		0.235562	0.134459	0.104825	0.0368638	0.649661	0.630957	0.318486	0.164494	0.991455	0.352855	0.342894	0.524855	0.489799	0.989007	0.00591356	0.379418	0.0286892	0.359277	0.468693	0.0465323	0.00451194	0.480882	0.276908	0.368069		1.1886	1.7687	1.9274	0.8109	0.7095	1.0754
3839			dipicolinate	0.31	0.23	0.74	0.82	0.78	0.94	0.79	2.11	2.69		0.145039	0.0920069	0.245841	0.0766705	0.758212	0.665516	0.848884	0.318655	0.391742	0.194263	0.499248	0.595789	0.81289	0.989007	0.508398	0.568257	0.965358	0.555769	0.314884	0.0326892	0.877987	0.651014	0.631843	0.505392		5.1562	1.588	1.1781	4.0675	3.354	3.1679
3844			2-isopropylmalate	12.83	8.18	0.64	13.18	9.89	0.75	0.74	0.76	0.89		2.2e-09	9.54e-09	2.1751e-07	4.3182e-07	0.128419	0.298704	2.35372e-06	6.91675e-06	6.8293e-07	2.15488e-06	0.53369	0.615793	0.441911	0.989007	0.0284778	0.409645	0.401746	0.410498	9.117e-12	7.543e-12	0.140565	0.581836	0.194879	0.309831		0.2546	3.267	2.0824	0.1881	2.4799	1.8609
3845			2-oxindole-3-acetate	0.94	0.76	0.81	0.87	0.75	0.86	0.94	0.87	0.92		0.517063	0.238836	0.000618202	0.00045838	0.00373534	0.0291246	0.0616377	0.0527068	0.000138502	0.000341593	0.0206867	0.141077	0.437056	0.989007	0.0692436	0.43977	0.190377	0.396234	7.67199e-06	3.25109e-06	0.0832462	0.581836	0.668011	0.514968		1.2096	1.1419	0.921	1.1363	0.9921	0.8509
3863			betonicine	1.55	1.4	0.91	1.14	1.13	0.99	0.97	0.71	0.78		0.000480493	0.000802306	0.00362263	0.00209666	0.469452	0.549093	0.446235	0.200735	0.792947	0.306955	0.637263	0.6518	0.818823	0.989007	0.0282999	0.409645	0.0433734	0.376109	0.00715142	0.00133963	0.0808795	0.581836	0.0678715	0.206863		0.8706	1.3476	1.2204	0.8445	0.9617	0.9532
3887			beta-guanidinopropanoate	0.81	0.7	0.87	0.73	0.89	1.22	0.85	0.77	1.08		0.356331	0.180785	0.0592111	0.0224476	0.316903	0.45215	0.0467856	0.0421624	0.592227	0.249546	0.15885	0.404051	0.216044	0.989007	0.0637538	0.43977	0.661765	0.481561	0.0909878	0.0113119	0.184164	0.581836	0.233073	0.342704		1.3963	1.1286	0.9837	1.1873	0.8695	1.059
3890			caffeate	0.91	2.61	2.86	0.44	0.6	1.37	1.68	0.8	0.38		0.169336	0.102926	0.925424	0.22842	0.199056	0.367303	0.064282	0.0542728	0.155219	0.102483	0.704097	0.673065	0.390748	0.989007	0.641612	0.595101	0.811262	0.520287	0.0780094	0.00998417	0.643067	0.614948	0.615414	0.502515		1.0878	0.9936	2.8383	1.828	0.7972	1.0914
3902			chrysoeriol (3'-O-methylluteolin)	0.32	0.15	0.49	0.36	0.23	0.65	1.03	1.16	1.56		4.43901e-05	9.92077e-05	3e-10	8.5e-10	0.000291078	0.00488296	9.28026e-06	2.50897e-05	8.6e-10	3.95e-09	0.00206296	0.0273738	0.939936	0.990653	0.785625	0.64396	0.919969	0.54549	3.34e-13	3.06e-13	0.970195	0.673269	0.90885	0.582558		2.7233	0.8624	0.4191	2.8076	0.997	0.6521
3908			cinnamoylglycine	2.3	4.05	1.76	1.03	1.06	1.03	1.8	0.8	0.47		0.018245	0.0180496	0.000832548	0.000584451	0.245996	0.405752	0.899523	0.331322	0.737005	0.293678	0.647865	0.6518	0.48627	0.989007	0.167984	0.453919	0.0615938	0.394125	0.0291816	0.00429668	0.254128	0.581836	0.0648603	0.203474		0.4074	0.9374	1.6507	0.7339	0.7538	0.7767
3925			daidzein	3.91	4.97	1.27	2.98	3.35	1.12	1.07	0.81	0.72		2e-11	1.1e-10	2.66e-13	1.443e-12	0.0981671	0.254386	6.3111e-07	2.03124e-06	2.258e-08	8.631e-08	0.186028	0.420541	0.714929	0.989007	0.0930743	0.44682	0.0694118	0.396234	3e-15	4e-15	0.230615	0.581836	0.0163621	0.112392		0.3749	1.4664	1.8648	0.4011	1.1941	1.3424
3928			genistein sulfate*	6.38	17.97	2.82	2.27	5.54	2.44	3.45	1.23	1.06		0.0185296	0.0182493	7.74505e-06	1.13546e-05	0.0088976	0.0586383	0.230224	0.133695	0.0227702	0.0245619	0.234713	0.451058	0.204731	0.989007	0.767178	0.637434	0.384648	0.410498	2.88175e-05	1.07098e-05	0.76888	0.630055	0.175196	0.293199		0.1351	0.8619	2.4278	0.4659	1.0582	2.5829
3929			deoxymugineic acid	1.19	0.98	0.82	0.94	1.06	1.13	1.06	0.83	1.14		0.172657	0.104364	0.934789	0.22981	0.198813	0.367303	0.0664252	0.0555987	0.377883	0.1906	0.360185	0.529638	0.719662	0.989007	0.0922325	0.44682	0.781712	0.512926	0.839955	0.0777187	0.526297	0.606736	0.0727798	0.213244		0.8963	1.0667	0.8775	0.9476	0.8887	1.0029
3932			dihydroferulic acid	0.65	0.59	0.91	0.38	0.44	1.15	1.23	0.72	0.91		0.480997	0.226863	0.310698	0.0928207	0.753616	0.665516	2.80148e-05	6.8854e-05	0.00390148	0.00637778	0.133684	0.378989	0.651743	0.989007	0.02911	0.409645	0.33094	0.410498	0.00109792	0.00026586	0.276849	0.581836	0.0229197	0.121244		1.6247	1.0551	0.9601	2.0005	0.7572	0.8712
3936			enterolactone	0.13	0.07	0.58	0.23	0.11	0.47	0.64	1.19	0.95		1.555e-08	5.868e-08	1.8e-10	5.8e-10	0.129542	0.300054	0.0124065	0.0145201	0.000409776	0.000926645	0.178597	0.414721	0.0384658	0.768528	0.577557	0.581906	0.535421	0.449222	2.3e-10	1.8e-10	0.717623	0.624446	0.0021574	0.0551606		6.879	0.8688	0.5074	4.3857	1.0303	0.4805
3938			equol	8.11	4.73	0.58	13.93	7.49	0.54	0.88	1.52	1.4		1.19e-09	5.32e-09	1.13842e-06	1.94614e-06	0.0263378	0.125693	4e-11	2e-10	1.39e-09	6.17e-09	0.391624	0.551146	0.356326	0.989007	0.786709	0.64396	0.608925	0.467394	2.7e-14	2.6e-14	0.799752	0.632261	0.212214	0.323134		0.4285	3.474	2.025	0.378	5.2645	2.8327
3940			equol sulfate	17.84	19.02	1.07	9.56	13.62	1.42	1.3	0.7	0.93		2.206e-08	8.113e-08	8.12e-09	1.828e-08	0.735758	0.661096	6.3792e-05	0.000144928	1.35127e-05	3.79617e-05	0.491812	0.593844	0.680005	0.989007	0.135919	0.44682	0.231126	0.401228	6e-11	5e-11	0.3425	0.581836	0.146771	0.277974		0.0665	1.1864	1.2647	0.0865	0.8273	1.1784
3941			ergothioneine	2.03	2.66	1.31	0.46	0.96	2.1	2.61	0.59	0.94		0.147486	0.0931525	0.0115158	0.00555123	0.243788	0.405752	0.0142594	0.0162662	0.207269	0.124435	0.240796	0.454513	0.288002	0.989007	0.146249	0.44682	0.162004	0.396234	0.256298	0.0276582	0.478465	0.606736	0.00937213	0.0876977		0.6854	1.392	1.8261	1.7866	0.8158	1.7136
3942			eriodictyol	0.69	0.82	1.2	0.68	0.7	1.03	1.01	1	0.86		0.00669542	0.00775008	0.132414	0.0450226	0.188157	0.360261	0.12595	0.0870872	0.301192	0.162813	0.650632	0.6518	0.658673	0.989007	0.795186	0.645938	0.840913	0.527562	0.0122615	0.00206328	0.886803	0.651014	0.643638	0.508511		1.7141	1.1769	1.4132	1.727	1.1792	1.2166
3943			erythritol	1.46	2.72	1.86	0.37	0.66	1.78	2.52	0.64	0.61		0.047023	0.037226	0.00029335	0.000245069	0.0576592	0.183616	0.342632	0.171224	0.579059	0.247067	0.146687	0.387438	0.734845	0.989007	0.163879	0.453919	0.109313	0.396234	0.00840069	0.00150082	0.309535	0.581836	0.0427039	0.165155		0.654	0.9581	1.778	1.646	0.615	1.0918
3945			ferulate	0.64	0.76	1.2	0.52	0.5	0.98	1.12	0.91	0.74		0.0116042	0.0123951	0.0211506	0.00925346	0.80421	0.677356	0.00378733	0.00547552	0.0146179	0.018113	0.683398	0.666173	0.826428	0.989007	0.581209	0.581906	0.683986	0.482734	0.00040499	0.000110809	0.617139	0.613439	0.952664	0.597255		2.019	1.2853	1.5371	2.2588	1.1654	1.1392
3946			ferulic acid 4-sulfate	1.21	4.85	4	1.02	3.36	3.28	2.61	2.2	1.81		0.952654	0.369411	0.0152225	0.0070262	0.0131682	0.0786877	0.71997	0.284157	0.502595	0.229604	0.312562	0.504838	0.315703	0.989007	0.444278	0.55588	0.6468	0.47951	0.031006	0.00452402	0.570016	0.613439	0.403501	0.432871		0.4151	0.5031	2.0113	1.0827	1.1063	3.6336
3954			galacturonate	0.19	1.31	6.87	0.14	1.47	10.28	1.33	1	1.5		0.000296992	0.000542688	0.916082	0.22672	0.000218153	0.00402558	0.00561355	0.00778282	0.475531	0.221004	0.00110037	0.0151742	0.361817	0.989007	0.999786	0.698396	0.725629	0.494728	4.02279e-06	1.8154e-06	0.555871	0.613439	0.751559	0.539606		1.2733	0.2429	1.6698	1.6998	0.2432	2.5007
3960			glycitein	6.73	7.02	1.04	5.6	6.9	1.23	0.96	0.8	0.94		6.41e-09	2.484e-08	2.75e-09	6.61e-09	0.772309	0.670471	1.72196e-05	4.43373e-05	9.391e-08	3.2671e-07	0.0634016	0.273706	0.880555	0.989007	0.0229978	0.409645	0.372312	0.410498	2.621e-12	2.306e-12	0.136469	0.581836	0.18408	0.299359		0.173	1.1646	1.2151	0.1656	0.9268	1.1419
3965			histidine betaine (hercynine)*	0.9	1.84	2.04	0.5	0.87	1.76	1.67	0.92	0.79		0.546133	0.246769	0.00483001	0.00270227	0.0218582	0.113088	0.386605	0.184339	0.586347	0.248613	0.172838	0.410926	0.75427	0.989007	0.487399	0.565626	0.192596	0.396234	0.0201377	0.00314496	0.494482	0.606736	0.246252	0.352595		0.673	0.607	1.2384	1.1228	0.5566	0.9791
3972			indolin-2-one	0.46	0.28	0.6	0.72	0.89	1.24	0.67	1.04	2.14		0.92204	0.362558	0.00719958	0.0037549	0.009233	0.0601329	0.729767	0.286704	0.541916	0.239699	0.348378	0.526279	0.439996	0.989007	0.593398	0.581906	0.679819	0.482734	0.0240491	0.0036492	0.741401	0.626034	0.285288	0.371983		3.6002	1.6733	1.0045	2.4079	1.7379	2.1481
3991			matairesinol	0.54	0.41	0.75	0.43	0.45	1.05	0.77	0.62	0.86		0.00604936	0.00708696	0.000171282	0.000152035	0.207675	0.374485	0.000180717	0.0003817	0.000617844	0.00135209	0.7952	0.682849	0.470017	0.989007	0.130667	0.44682	0.597142	0.463409	2.3255e-06	1.09942e-06	0.282875	0.581836	0.518404	0.47243		1.9159	1.0292	0.7765	1.4845	0.6353	0.6685
3994			methyl indole-3-acetate	0.87	0.85	0.98	1.25	1.38	1.11	0.68	0.96	1.09		0.788667	0.325017	0.665201	0.1747	0.868853	0.694066	0.0211068	0.0229169	0.0367631	0.0355021	0.882701	0.703281	0.0824901	0.848909	0.949348	0.691099	0.956004	0.554685	0.277985	0.0294498	0.464157	0.606736	0.107258	0.246814		1.1336	0.9889	0.9656	0.7652	0.9532	1.0555
4000			naringenin	1.06	4.29	4.05	1.37	4.34	3.17	0.75	0.97	0.76		0.517069	0.238836	2e-11	6e-11	9e-11	1.678e-08	0.0264476	0.0278544	1.5e-10	7.3e-10	8.954e-08	9.98009e-06	0.209472	0.989007	0.903434	0.682863	0.113298	0.396234	3e-15	4e-15	0.217222	0.581836	0.307704	0.380041		0.8585	0.9088	3.6845	0.6463	0.8852	2.8079
4003			N-glycolylneuraminate	0.78	0.62	0.8	1.02	1.39	1.36	1.45	1.92	3.25		0.525918	0.240812	0.362166	0.1053	0.779105	0.672932	0.599832	0.250035	0.193434	0.118222	0.419287	0.565788	0.972405	0.997581	0.427851	0.55588	0.122592	0.396234	0.91778	0.0841462	0.34318	0.581836	0.292153	0.374841		1.4296	1.1106	0.8903	2.0779	2.1273	2.8929
4005			nicotianamine	1.48	1.55	1.04	1.46	1.9	1.3	1.15	1.14	1.41		0.0194971	0.0190247	0.00764009	0.00391824	0.704446	0.648875	0.214717	0.12647	0.025522	0.0266373	0.270783	0.477559	0.150281	0.917318	0.669724	0.60828	0.28652	0.408746	0.00257681	0.000554429	0.174079	0.581836	0.698606	0.523643		0.6904	1.0247	1.0698	0.7973	1.1631	1.512
4009			oleanolate	0.3	4.32	14.4	0.31	5.75	18.72	0.84	0.86	1.12		4.8305e-07	1.50907e-06	1.03e-09	2.68e-09	0	6.1e-14	3.5825e-07	1.24174e-06	2e-11	1.3e-10	0	0	0.373607	0.989007	0.324307	0.516183	0.413219	0.410498	0	0	0.571915	0.613439	0.358607	0.411741		1.0599	0.318	4.5782	0.8919	0.2742	5.1322
4015			pheophorbide A	0.51	2.17	4.26	0.49	1.39	2.81	1.1	1.07	0.71		0.0177244	0.0177573	0.000341115	0.000278668	1.9334e-07	1.18921e-05	0.026969	0.0281514	0.496154	0.227813	0.00630763	0.0586234	0.888854	0.989007	0.803932	0.647595	0.0793482	0.396234	7.757e-07	4.0533e-07	0.585185	0.613439	0.0398601	0.159519		0.9292	0.4735	2.0156	1.0201	0.5049	1.4211
4016			pheophytin A	4.54	14.63	3.22	4.11	14.34	3.49	0.93	0.84	0.92		0	0	0	0	0	0	0	0	0	0	0	0	0.410019	0.989007	0.0646917	0.43977	0.20472	0.396234	0	0	0.0880245	0.581836	0.658067	0.5132		0.2544	1.1546	3.7218	0.2376	0.9755	3.407
4055			quinate	1.01	16.64	16.48	0.7	10.36	14.72	1.27	0.89	0.79		0.703827	0.297221	9.6e-10	2.56e-09	3.3e-10	4.511e-08	0.580861	0.246142	2.6439e-07	8.8576e-07	5.305e-08	7.39086e-06	0.684328	0.989007	0.588195	0.581906	0.103669	0.396234	2.37e-13	2.2e-13	0.266096	0.581836	0.465039	0.458293		0.6453	0.6518	10.7409	0.8218	0.5782	8.5116
4060			saccharin	1	1	1	1.43	0.8	0.56	1.7	2.43	1.36		1	0.380783	1	0.241975	1	0.725544	0.94084	0.340987	0.240288	0.13884	0.269186	0.47625	0.179057	0.960854	0.193734	0.453919	0.556506	0.45132	0.634631	0.0607504	0.218175	0.581836	0.634631	0.505392		0.2643	0.2643	0.2643	0.4491	0.6427	0.3599
4064			secoisolariciresinol	0.02	0.02	1.25	0.01	0.02	1.59	0.94	0.75	0.95		0	0	0	0	0.104505	0.264169	0	0	0	0	0.01431	0.107771	0.934697	0.990653	0.200963	0.460997	0.586019	0.456415	0	0	0.431912	0.604564	0.498489	0.465221		49.7582	0.7797	0.9735	46.7597	0.5816	0.9238
4065			secoisolariciresinol diglucoside	0.12	0.12	1	0.08	0.08	1	1.53	1	1		9.461e-08	3.1962e-07	9.461e-08	1.9849e-07	1	0.725544	9.707e-07	3.05154e-06	7.5283e-07	2.32146e-06	0.753708	0.67766	0.449923	0.989007	1	0.698396	0.756031	0.505881	2e-11	2e-11	0.55378	0.613439	0.861406	0.563127		1.1835	0.1471	0.1471	1.8151	0.1471	0.1471
4068			sinapate	1.65	1.98	1.2	1.16	1.24	1.07	1.69	1.18	1.06		0.0357928	0.0301666	0.0146235	0.00683516	0.702248	0.647929	0.742369	0.290226	0.510837	0.231422	0.731423	0.675506	0.423585	0.989007	0.568381	0.581906	0.564498	0.451636	0.0714571	0.00924774	0.881482	0.651014	0.330335	0.393857		0.6121	1.0124	1.2105	1.0372	1.1984	1.282
4080			stachydrine	0.66	0.54	0.83	0.65	0.74	1.15	0.8	0.79	1.09		0.0527876	0.0408981	0.00520573	0.00283669	0.33581	0.46015	0.000306372	0.000613549	0.00721159	0.0103542	0.326261	0.513351	0.474934	0.989007	0.0950413	0.44682	0.482388	0.433504	0.000123051	3.92277e-05	0.260779	0.581836	0.278852	0.368069		1.6172	1.0604	0.8807	1.3001	0.8408	0.9635
4087			syringic acid	0.77	0.85	1.11	0.53	0.59	1.13	1.24	0.85	0.86		0.429445	0.208645	0.874635	0.217629	0.526034	0.57043	0.0074501	0.00954176	0.00899331	0.0123254	0.970823	0.719664	0.899569	0.989007	0.229026	0.475439	0.125642	0.396234	0.0325944	0.00470937	0.287368	0.581836	0.156848	0.286451		1.2214	0.9364	1.0402	1.5117	0.794	0.8948
4099			tyrosol	0.92	0.91	1	0.76	0.82	1.08	0.95	0.79	0.85		0.72701	0.305426	0.803148	0.203685	0.920329	0.711571	0.00468527	0.00670205	0.0170343	0.0200977	0.693729	0.666584	0.711373	0.989007	0.0767413	0.44682	0.151567	0.396234	0.136297	0.015751	0.261893	0.581836	0.0495473	0.179983		1.19	1.0891	1.0861	1.1271	0.8571	0.9262
4111			enterodiol	0.01	0.01	0.92	0.02	0.01	0.8	0.84	1.47	1.28		0	0	0	0	0.713245	0.652637	0	0	0	0	0.993437	0.727526	0.0813506	0.848909	0.479487	0.561754	0.356662	0.410498	0	0	0.958947	0.671089	0.00903829	0.0876977		73.9052	0.6969	0.6411	62.3598	1.0266	0.8234
4125			feruloylputrescine	5.01	8.7	1.74	2	1.12	0.56	0.88	0.35	0.11		0.0476047	0.0373809	0.294167	0.0888889	0.329927	0.459944	0.122348	0.0859152	0.86142	0.32275	0.0985653	0.330135	0.953961	0.99237	0.736899	0.627277	0.338882	0.410498	0.0384179	0.00545997	0.567697	0.613439	0.6871	0.521818		0.7076	3.5459	6.1556	0.6202	1.2423	0.6961
4131			4-vinylguaiacol sulfate	1	2.26	2.26	0.45	0.77	1.7	2.91	1.32	0.99		1	0.380783	0.0375106	0.0151874	0.0375106	0.149444	0.107078	0.0778199	0.724568	0.290858	0.225473	0.445459	0.0478631	0.803026	0.60239	0.583245	0.791915	0.513073	0.0712745	0.00924774	0.275538	0.581836	0.215922	0.325814		0.2407	0.2407	0.544	0.7	0.3166	0.5386
4132			pyrraline	0.93	1.19	1.28	0.62	0.84	1.37	1.06	0.7	0.75		0.405254	0.199369	0.13173	0.0448727	0.0225832	0.114696	5.55583e-06	1.56463e-05	0.0247296	0.0262136	0.00839815	0.0767267	0.888354	0.989007	0.0205509	0.408384	0.0386733	0.376109	0.000183538	5.59444e-05	0.0946447	0.581836	0.00563268	0.0824607		1.0063	0.9374	1.1997	1.0713	0.6601	0.9046
4134			daidzein sulfate (2)	8.43	25.97	3.08	2.35	6.34	2.7	4.48	1.25	1.09		0.0216558	0.0202962	8.68488e-06	1.25271e-05	0.00828329	0.0559213	0.306059	0.161296	0.0468446	0.0425279	0.29527	0.486851	0.117463	0.848909	0.658046	0.602503	0.345306	0.410498	6.14056e-05	2.07195e-05	0.634203	0.613439	0.120639	0.257042		0.0814	0.6858	2.1136	0.3644	0.8562	2.3095
4172			steviol	0.9	0.8	0.89	1.02	1.27	1.24	20.93	23.67	33.09		0.340179	0.174929	0.275199	0.084121	0.888274	0.701483	0.234543	0.135202	0.939672	0.339988	0.284941	0.482789	0.408398	0.989007	0.12195	0.44682	0.222569	0.396924	0.652187	0.0620889	0.212425	0.581836	0.316966	0.384084		0.9533	0.8599	0.7652	19.9498	20.3523	25.3195
4193			4-hydroxycinnamate	0.48	0.55	1.14	0.28	0.41	1.45	1.5	0.88	1.12		0.00137418	0.00202665	0.00586619	0.00313022	0.590914	0.60355	1.48025e-05	3.92346e-05	0.00270715	0.00462022	0.118288	0.36177	0.617035	0.989007	0.459295	0.557773	0.876594	0.532182	2.14439e-06	1.03492e-06	0.971336	0.673269	0.533862	0.476134		1.5934	0.771	0.8793	2.3922	0.6791	0.9872
4199			DIMBOA	1.09	0.98	0.9	0.78	0.92	1.19	1.19	0.85	1.13		0.537831	0.244922	0.826846	0.208834	0.405168	0.513265	0.21225	0.125839	0.307927	0.164812	0.853437	0.69922	0.809147	0.989007	0.192199	0.453919	0.472361	0.431821	0.670632	0.0636704	0.393567	0.600831	0.416464	0.438599		1.0273	1.1219	1.0046	1.2233	0.9534	1.1308
4238		Bacterial/Fungal	2-acetamidobutanoate	1.18	1.09	0.93	1.27	1.12	0.88	1.04	1.12	1.06		0.241125	0.136296	0.710546	0.18425	0.418752	0.523288	0.369347	0.179983	0.835249	0.317444	0.510905	0.605273	0.53539	0.989007	0.428339	0.55588	0.481315	0.433441	0.321953	0.0332957	0.416847	0.600831	0.980125	0.598737		1.0304	1.2145	1.1268	1.0688	1.3568	1.1954
4585		Drug - Topical Agents	salicylate	1.62	1.34	0.83	1.32	1.33	1	1.1	0.9	1.1		0.00033212	0.000584808	0.010448	0.00510313	0.211606	0.377044	0.529999	0.228484	0.443997	0.210636	0.870055	0.700702	0.54558	0.989007	0.152043	0.44682	0.578131	0.45409	0.00678242	0.00127739	0.58808	0.613439	0.0736719	0.213244		0.7684	1.243	1.0276	0.8461	1.1209	1.1259
4589			hydroquinone sulfate	0.6	0.32	0.54	0.86	0.66	0.77	0.54	0.77	1.09		0.247476	0.138602	0.000654812	0.000479745	0.0147504	0.0850589	0.856428	0.320248	0.160911	0.104712	0.216987	0.444587	0.114908	0.848909	0.39226	0.540118	0.93798	0.549817	0.00275606	0.000587539	0.326491	0.581836	0.308012	0.380041		2.0924	1.2634	0.6794	1.1345	0.9703	0.7434
4652		Chemical	sulfate*	0.88	0.88	0.99	0.89	0.95	1.07	0.85	0.86	0.93		0.310612	0.16593	0.239122	0.0750821	0.86696	0.694066	0.0622585	0.0529305	0.181007	0.113437	0.630295	0.6518	0.259716	0.989007	0.0719478	0.43977	0.205541	0.396234	0.0890449	0.0111101	0.079	0.581836	0.805773	0.551553		1.1548	1.0198	1.012	0.9849	0.8759	0.9381
4655			O-sulfo-L-tyrosine	2.34	3.53	1.51	0.83	0.78	0.94	2.84	1.01	0.62		0.0078007	0.0088531	3.94318e-05	4.52184e-05	0.0686754	0.20889	0.747816	0.29133	0.871065	0.323357	0.883307	0.703281	0.158633	0.932996	0.583011	0.581906	0.114112	0.396234	0.0126746	0.00211741	0.770723	0.630055	0.00614548	0.0824607		0.4461	1.044	1.5751	1.2663	1.0506	0.983
4673			2-aminophenol sulfate	0.67	1	1.5	0.25	0.47	1.85	2.15	0.82	1.01		0.247591	0.138602	0.919575	0.22728	0.209817	0.375898	0.000401532	0.000780979	0.0208461	0.0230891	0.189152	0.420867	0.0737784	0.848909	0.594101	0.581906	0.674086	0.482734	0.00403886	0.000813588	0.693844	0.620403	0.10853	0.24727		0.8059	0.539	0.809	1.7341	0.4416	0.8158
4739			N-propionylmethionine	1.12	1.08	0.96	0.96	1.07	1.11	1.05	0.9	1.03		0.101127	0.0701224	0.199342	0.0636746	0.709486	0.65135	0.937954	0.340987	0.808771	0.309985	0.75149	0.67766	0.811257	0.989007	0.350936	0.5274	0.647842	0.47951	0.445998	0.0445337	0.645843	0.614948	0.463635	0.458293		0.9359	1.0496	1.0115	0.9806	0.9427	1.0465
4759			succinimide	0.93	0.81	0.87	0.73	0.89	1.23	0.96	0.75	1.06		0.320813	0.16855	0.0151037	0.00698884	0.130505	0.301027	0.000501856	0.000962264	0.152681	0.101053	0.0328025	0.180611	0.830089	0.989007	0.058258	0.43977	0.679289	0.482734	0.0033712	0.000699365	0.506057	0.606736	0.0297835	0.133079		1.1712	1.0834	0.9442	1.1208	0.8151	1.0016
4792			thioproline	1	1.09	1.1	0.96	0.9	0.94	1.1	1.06	0.91		0.634087	0.273332	0.605494	0.16225	0.323505	0.454541	0.494914	0.215463	0.0922604	0.0691601	0.292685	0.48402	0.733735	0.989007	0.858073	0.668489	0.161715	0.396234	0.613818	0.0590837	0.692629	0.620403	0.223431	0.33278		1.0106	1.0059	1.1056	1.1152	1.069	1.0041
